# Supplementary material for: Emotion network density in burnout
Source: BMC Psychol. 2021 Oct 30;9:170. doi: 10.1186/s40359-021-00670-y (PMC8556828; doi:10.1186/s40359-021-00670-y)
Supplement: Supplementary file 1 — Additional file 1. Data file containing demographic data and data collected at the last day of the study; data separated by “;” [file 40359_2021_670_MOESM1_ESM.csv]

	ID	gender	age	profession	specifier	work_hour_weekly	overtime_hour_weekly	MBI_end_1	MBI_end_2	MBI_end_3	MBI_end_4	MBI_end_5	MBI_end_6	MBI_end_7	MBI_end_8	MBI_end_9	MBI_end_10	MBI_end_11	MBI_end_12	MBI_end_13	MBI_end_14	MBI_end_15	MBI_end_16
1	59688	Mänlich	24	weitere (spezifizieren)	Med. Stud	50	5	1	3	2	1	6	1	5	0	2	5	6	7	1	2	2	5
2	59689	Female	24	weitere (spezifizieren)	Med. Stud	50	5	5	7	7	2	2	6	1	1	2	2	4	2	7	1	2	2
3	59722	Female	25	weitere (spezifizieren)	Med. Stud	50	10	1	5	5	2	4	1	5	0	4	5	4	5	1	0	1	4
4	60092	Female	25	weitere (spezifizieren)	Med. Stud	50	5	1	4	5	0	5	5	5	0	1	5	7	4	5	1	1	5
5	60133	Female	26	weitere (spezifizieren)	Med. Stud	40	2	0	6	2	2	5	2	4	0	0	4	7	5	1	2	0	5
6	60291	Female	22	weitere (spezifizieren)	Med. Stud	30	10	2	5	2	3	6	3	3	0	1	4	6	4	2	0	0	4
7	60353	Female	24	Ärztin oder Arzt	in Ausbildung	25	2	1	2	1	1	5	2	5	0	0	6	7	5	0	1	0	4
8	60426	Female	30	weitere (spezifizieren)	Med. Stud.	50	10	1	2	1	1	5	1	6	1	2	5	7	5	2	1	0	5
9	60430	Female	23	weitere (spezifizieren)	Med. Stud.	40	30	1	6	6	3	4	5	6	0	0	5	7	5	5	1	0	5
10	60455	Female	28	weitere (spezifizieren)	Med. Stud.	20	20	3	5	6	4	4	2	6	1	1	5	7	5	2	2	1	5
11	60458	Female	24	weitere (spezifizieren)	Med. Stud.	30	10	2	5	3	1	7	1	6	0	0	6	7	7	2	1	0	6
12	60596	Female	23	weitere (spezifizieren)	Med. Stud.	42	15	3	4	4	5	5	1	4	2	2	3	7	6	1	1	2	3
13	60668	Female	67	Ärztin oder Arzt	NA	26	4	4	6	5	6	4	6	4	4	3	4	5	5	4	4	3	3
14	60673	Female	27	weitere (spezifizieren)	Med. Stud.	40	5	1	5	7	7	2	5	3	4	4	3	4	4	6	4	1	3
15	60978	Female	30	Psychotherapeutin oder Psychotherapeut	NA	32	4	1	5	5	1	5	2	5	0	1	6	6	5	4	1	1	5
16	61246	Female	35	weitere (spezifizieren)	Med. Stud.	30	0	1	5	2	1	6	1	7	0	1	6	7	6	2	1	0	6
17	61446	Female	50	Psychotherapeutin oder Psychotherapeut	NA	32	6	0	1	3	1	6	1	6	0	1	6	6	6	1	0	0	6
18	61521	Female	32	Psychotherapeutin oder Psychotherapeut	NA	33	0	3	5	1	4	5	1	5	0	0	5	6	5	0	0	1	5
19	61826	Female	31	Psychotherapeutin oder Psychotherapeut	NA	34	9	1	6	5	4	5	4	6	4	4	6	5	6	1	1	0	5
20	61840	Female	24	weitere (spezifizieren)	Med.Stud.	50	10	0	1	0	0	6	0	7	0	0	6	7	7	1	0	0	7
21	61841	Mänlich	64	Ärztin oder Arzt	NA	32	0	1	1	1	1	6	1	5	1	1	5	5	5	2	3	1	5
22	61857	Female	22	weitere (spezifizieren)	Med. Stud.	30	5	0	5	4	3	6	1	2	1	1	4	6	4	0	0	2	5
23	61894	Female	23	weitere (spezifizieren)	Med. Stud.	48	2	2	2	2	1	5	2	4	2	2	5	5	4	2	2	2	5
24	61901	Female	23	weitere (spezifizieren)	Med.Stud.	35	10	2	5	6	4	5	5	6	2	2	7	6	4	3	0	1	6
25	61933	Female	22	weitere (spezifizieren)	Med. Stud.	35	0	0	6	6	2	5	5	5	1	4	6	7	3	4	5	1	5
26	61969	Female	25	weitere (spezifizieren)	Med. Stud.	42	8	3	5	4	3	4	3	4	2	3	5	6	5	1	5	3	5
27	61994	Female	22	weitere (spezifizieren)	Med. Stud.	35	10	3	5	4	6	3	3	5	4	6	3	6	5	6	2	0	4
28	62004	Female	24	weitere (spezifizieren)	Med. Stud.	45	5	2	4	4	3	5	2	5	5	4	5	6	5	3	0	1	4
29	62006	Female	28	Psychotherapeutin oder Psychotherapeut	NA	32	1	0	3	1	3	5	1	5	0	1	5	6	4	2	0	1	5
30	62009	Female	26	weitere (spezifizieren)	Med. Stud.	25	5	1	6	5	4	6	0	7	0	0	6	7	6	3	1	0	4
31	62039	Female	25	weitere (spezifizieren)	Med. Stud.	40	5	4	5	5	5	2	4	6	1	0	6	5	3	0	5	0	4
32	62075	Female	23	weitere (spezifizieren)	Med. Stud.	40	10	1	1	1	1	5	1	2	1	1	4	6	2	2	1	3	4
33	62146	Female	25	weitere (spezifizieren)	Med. Stud.	36	15	3	6	6	6	4	4	4	2	5	5	6	5	4	5	3	5
34	62150	Female	57	(Physio-, Logo, Ergo- ) Therapeutin oder Therapeuten	NA	38	0	7	6	6	7	2	5	2	5	7	2	3	2	6	6	6	4
35	62190	Female	24	weitere (spezifizieren)	Med. Stud.	35	5	1	4	5	3	4	4	5	3	2	5	5	4	2	2	0	4
36	62396	Female	22	weitere (spezifizieren)	Med. Stud.	40	10	1	3	4	3	4	2	4	3	3	4	5	4	4	5	4	5
37	62397	Female	25	weitere (spezifizieren)	Med. Stud.	40	5	0	5	2	1	5	2	5	3	2	6	5	4	1	1	1	5
38	62466	Female	23	weitere (spezifizieren)	Med. Stud.	35	10	2	4	4	3	4	1	1	3	4	5	5	1	5	2	3	5
39	62496	Female	19	Medizinische Praxisassistentinnen oder -Assistenten,	NA	42	0	1	3	5	1	6	0	7	3	5	7	7	3	2	4	1	7
40	62580	Female	27	weitere (spezifizieren)	NA	30	40	1	6	4	2	5	4	4	1	3	5	6	4	1	2	2	5
41	62640	Female	28	Psychotherapeutin oder Psychotherapeut	NA	34	5	1	6	4	3	4	4	5	4	4	5	5	4	2	2	2	4
42	62718	Female	56	Ärztin oder Arzt	NA	40	0	0	5	2	2	6	1	5	1	2	6	6	5	4	2	1	5
43	64517	Female	22	weitere (spezifizieren)	NA	60	15	2	3	4	1	5	2	5	2	2	5	5	6	5	1	1	5
44	64548	Female	56	Pflegefachfrau oder Pflegefachmann	NA	33	2	1	6	1	2	6	2	6	1	1	5	6	5	3	0	0	5
45	65006	Female	26	weitere (spezifizieren)	NA	35	5	1	4	4	3	6	2	4	0	2	5	5	3	1	2	2	4
46	65480	Female	35	Psychotherapeutin oder Psychotherapeut	NA	25	0	1	5	3	4	5	2	6	1	1	5	6	6	5	1	1	5
47	65481	Female	41	Pflegefachfrau oder Pflegefachmann	NA	25	5	1	4	2	1	5	2	6	0	1	6	5	5	2	1	0	6
