# Supplementary material for: Emotion network density in burnout
Source: BMC Psychol. 2021 Oct 30;9:170. doi: 10.1186/s40359-021-00670-y (PMC8556828; doi:10.1186/s40359-021-00670-y)
Supplement: Supplementary file 2 — Additional file 2. Data file containing EMA data; data separated by “;” [file 40359_2021_670_MOESM2_ESM.csv]

	ID	Time	beepvar	happy	frustrated	satisfied	worried	relaxed	stressed	energy	exhausted
1	59688	2019-10-29 06:10:54	1	80	0	85	10	75	15	12	85
2	59688	2019-10-29 09:17:09	2	66	8	75	12	64	10	18	67
3	59688	2019-10-29 12:22:18	3	67	11	75	12	50	29	17	79
4	59688	2019-10-29 15:27:39	4	69	18	66	10	69	7	35	51
5	59688	2019-10-29 18:19:38	5	82	5	83	8	73	5	49	40
6	59688	2019-10-30 06:14:13	6	90	4	85	7	80	15	10	80
7	59688	2019-10-30 09:04:29	7	81	7	72	12	74	16	21	76
8	59688	2019-10-30 12:03:40	8	65	32	64	13	64	24	12	72
9	59688	2019-10-30 15:07:49	9	50	25	72	9	24	33	52	64
10	59688	2019-10-30 18:04:11	10	77	17	84	14	76	18	65	42
11	59688	2019-10-31 06:08:13	11	80	10	80	20	65	19	9	60
12	59688	2019-10-31 09:00:13	12	75	6	75	19	20	15	15	61
13	59688	2019-10-31 12:24:02	13	65	16	75	13	74	7	15	75
14	59688	2019-10-31 15:09:26	14	59	17	70	12	61	13	40	39
15	59688	2019-10-31 18:18:25	15	67	18	71	13	38	29	41	42
16	59688	2019-11-01 06:02:21	16	63	14	66	12	75	15	9	30
17	59688	2019-11-01 09:00:59	17	60	29	61	21	50	13	30	31
18	59688	2019-11-01 12:23:35	18	69	12	74	20	18	11	35	68
19	59688	2019-11-01 15:04:59	19	71	6	75	10	71	10	32	61
20	59688	2019-11-01 18:16:41	20	70	20	75	18	66	36	50	50
21	59688	2019-11-02 08:28:49	21	49	15	50	15	61	22	60	40
22	59688	2019-11-02 11:20:27	22	60	50	66	26	58	56	22	67
23	59688	2019-11-02 14:18:24	23	79	9	78	12	60	9	20	73
24	59688	2019-11-02 17:08:15	24	65	13	67	23	67	15	14	73
25	59688	2019-11-02 20:03:46	25	79	6	73	7	79	13	63	30
26	59688	2019-11-03 08:23:46	26	NA	NA	NA	NA	NA	NA	NA	NA
27	59688	2019-11-03 11:29:41	27	82	4	82	6	79	9	11	76
28	59688	2019-11-03 14:07:37	28	74	7	70	12	73	9	7	79
29	59688	2019-11-03 17:12:14	29	83	3	80	10	79	0	17	65
30	59688	2019-11-03 20:14:01	30	80	10	80	10	78	17	60	25
31	59688	2019-11-04 06:21:55	31	70	10	71	9	60	20	15	65
32	59688	2019-11-04 09:08:28	32	71	18	77	11	51	12	13	75
33	59688	2019-11-04 12:29:50	33	78	16	78	13	48	22	15	72
34	59688	2019-11-04 15:12:41	34	65	19	71	23	64	18	32	59
35	59688	2019-11-04 18:18:56	35	69	19	71	20	66	20	63	43
36	59688	2019-11-05 06:15:54	36	51	16	72	26	24	64	20	70
37	59688	2019-11-05 09:20:22	37	66	18	66	23	40	12	11	62
38	59688	2019-11-05 12:24:27	38	60	13	71	23	34	17	23	60
39	59688	2019-11-05 15:17:08	39	59	24	59	23	40	26	46	50
40	59688	2019-11-05 18:07:54	40	54	13	68	25	41	24	61	37
41	59688	2019-11-06 06:23:59	41	64	19	61	24	59	18	32	50
42	59688	2019-11-06 09:29:02	42	63	14	72	22	68	23	22	74
43	59688	2019-11-06 12:23:07	43	76	20	73	27	64	30	36	60
44	59688	2019-11-06 15:10:45	44	58	25	65	16	37	32	42	56
45	59688	2019-11-06 18:17:35	45	83	19	78	12	63	43	61	35
46	59688	2019-11-07 06:29:27	46	71	15	66	36	34	30	25	66
47	59688	2019-11-07 09:11:38	47	65	11	73	30	40	50	35	70
48	59688	2019-11-07 12:26:01	48	90	3	81	6	66	10	22	80
49	59688	2019-11-07 15:10:17	49	64	16	69	18	57	23	50	50
50	59688	2019-11-07 18:15:12	50	60	13	73	24	62	15	34	65
51	59688	2019-11-08 06:19:10	51	60	10	70	23	51	34	31	66
52	59688	2019-11-08 09:05:29	52	65	9	74	36	49	16	40	51
53	59688	2019-11-08 12:07:47	53	69	19	69	20	53	22	26	68
54	59688	2019-11-08 15:17:50	54	63	29	60	14	42	19	52	59
55	59688	2019-11-08 18:01:24	55	64	13	70	17	51	20	38	52
56	59688	2019-11-09 08:04:30	56	59	18	62	11	40	24	52	50
57	59688	2019-11-09 11:13:23	57	50	19	65	13	29	28	35	59
58	59688	2019-11-09 14:06:43	58	69	13	66	18	27	29	42	63
59	59688	2019-11-09 17:06:30	59	52	25	65	19	33	34	42	51
60	59688	2019-11-09 20:16:34	60	68	20	70	16	68	19	28	69
61	59688	2019-11-10 08:13:45	61	66	21	68	12	66	15	23	60
62	59688	2019-11-10 11:02:13	62	69	13	73	10	65	18	35	65
63	59688	2019-11-10 14:20:04	63	70	11	72	18	66	19	36	71
64	59688	2019-11-10 17:08:52	64	69	23	73	23	66	22	41	62
65	59688	2019-11-10 20:17:04	65	61	20	68	20	59	17	62	38
66	59688	2019-11-11 06:23:39	66	67	16	72	14	32	21	28	63
67	59688	2019-11-11 09:05:15	67	76	18	76	15	60	23	19	71
68	59688	2019-11-11 12:15:33	68	60	12	71	22	33	41	23	73
69	59688	2019-11-11 15:09:33	69	65	12	74	16	49	25	43	59
70	59688	2019-11-11 18:05:37	70	65	24	66	14	77	20	46	34
71	59688	2019-11-12 06:11:46	71	60	11	64	11	40	32	25	50
72	59688	2019-11-12 09:24:51	72	65	18	73	14	54	20	36	68
73	59688	2019-11-12 12:08:34	73	64	16	65	13	70	15	34	66
74	59688	2019-11-12 15:00:47	74	74	16	75	13	48	16	30	59
75	59688	2019-11-12 18:08:42	75	59	24	62	15	48	22	61	38
76	59688	2019-11-13 06:04:12	76	60	9	64	18	50	31	40	62
77	59688	2019-11-13 09:01:51	77	70	13	73	12	56	19	30	62
78	59688	2019-11-13 12:20:03	78	66	7	67	7	60	10	28	68
79	59688	2019-11-13 15:02:13	79	70	14	72	18	40	25	39	62
80	59688	2019-11-13 18:03:28	80	61	8	66	10	30	17	62	41
81	59688	2019-11-14 06:23:30	81	48	16	50	22	34	60	61	29
82	59688	2019-11-14 09:16:07	82	68	15	60	16	42	21	41	50
83	59688	2019-11-14 12:19:35	83	71	20	68	14	66	13	26	69
84	59688	2019-11-14 15:17:11	84	63	8	65	18	60	18	34	50
85	59688	2019-11-14 18:18:12	85	76	9	65	13	68	13	59	40
86	59689	2019-10-29 06:20:43	1	64	30	65	65	34	65	56	65
87	59689	2019-10-29 09:22:00	2	63	36	56	56	35	57	46	31
88	59689	2019-10-29 12:16:16	3	39	71	28	76	9	87	76	20
89	59689	2019-10-29 15:03:07	4	20	66	26	83	12	80	81	7
90	59689	2019-10-29 18:10:41	5	49	55	60	55	55	70	29	76
91	59689	2019-10-30 06:08:07	6	60	40	50	65	20	65	62	38
92	59689	2019-10-30 09:12:34	7	60	41	61	60	17	70	61	36
93	59689	2019-10-30 12:27:41	8	68	26	62	40	26	68	71	20
94	59689	2019-10-30 15:26:52	9	33	85	19	83	5	88	86	6
95	59689	2019-10-30 18:03:44	10	12	92	6	95	2	96	7	94
96	59689	2019-10-31 06:08:39	11	58	30	57	69	33	67	59	60
97	59689	2019-10-31 09:19:01	12	68	35	67	62	57	55	54	63
98	59689	2019-10-31 12:08:47	13	50	39	36	73	21	59	58	29
99	59689	2019-10-31 15:06:36	14	37	81	30	85	14	72	67	25
100	59689	2019-10-31 18:15:34	15	51	63	50	83	18	70	20	70
101	59689	2019-11-01 06:14:24	16	50	65	50	80	8	83	83	20
102	59689	2019-11-01 09:09:41	17	26	85	24	91	5	94	88	4
103	59689	2019-11-01 12:26:39	18	37	72	19	86	15	88	90	4
104	59689	2019-11-01 15:23:00	19	50	50	50	58	24	62	62	32
105	59689	2019-11-01 18:22:31	20	52	67	30	81	11	73	29	73
106	59689	2019-11-02 08:24:28	21	59	68	50	67	10	89	74	32
107	59689	2019-11-02 11:18:18	22	60	37	58	71	21	75	62	41
108	59689	2019-11-02 14:17:09	23	18	73	50	82	3	91	83	8
109	59689	2019-11-02 17:14:51	24	22	97	16	97	3	98	94	7
110	59689	2019-11-02 20:18:48	25	50	76	35	70	29	78	29	76
111	59689	2019-11-03 08:00:12	26	NA	NA	NA	NA	NA	NA	NA	NA
112	59689	2019-11-03 11:20:02	27	85	11	80	18	91	9	50	83
113	59689	2019-11-03 14:26:53	28	84	17	73	11	80	50	50	50
114	59689	2019-11-03 17:11:56	29	70	29	64	27	64	62	57	50
115	59689	2019-11-03 20:26:13	30	50	23	33	71	27	78	18	79
116	59689	2019-11-04 06:17:10	31	50	87	19	75	15	73	63	27
117	59689	2019-11-04 09:04:22	32	30	98	5	93	1	97	89	12
118	59689	2019-11-04 12:22:21	33	50	74	50	82	12	89	78	8
119	59689	2019-11-04 15:07:03	34	50	61	62	76	10	81	75	30
120	59689	2019-11-04 18:10:48	35	17	78	19	86	2	94	16	85
121	59689	2019-11-05 06:13:15	36	50	64	52	84	34	81	75	30
122	59689	2019-11-05 09:10:23	37	50	66	50	79	21	77	74	22
123	59689	2019-11-05 12:18:51	38	36	89	34	87	3	94	93	16
124	59689	2019-11-05 15:05:14	39	50	89	50	95	3	95	89	3
125	59689	2019-11-05 18:29:39	40	0	100	3	100	0	99	2	96
126	59689	2019-11-06 06:09:09	41	6	95	5	97	9	98	95	10
127	59689	2019-11-06 09:10:37	42	3	95	21	79	3	94	95	1
128	59689	2019-11-06 12:15:38	43	36	87	14	92	1	88	84	2
129	59689	2019-11-06 15:15:40	44	19	80	50	94	8	94	91	18
130	59689	2019-11-06 18:00:44	45	50	82	28	96	4	89	1	94
131	59689	2019-11-07 06:06:35	46	50	50	51	83	32	85	61	16
132	59689	2019-11-07 09:21:07	47	50	75	50	76	15	83	83	24
133	59689	2019-11-07 12:13:39	48	31	79	41	85	27	76	74	22
134	59689	2019-11-07 15:13:03	49	23	91	19	86	4	87	100	0
135	59689	2019-11-07 18:24:07	50	50	76	50	82	6	81	9	94
136	59689	2019-11-08 06:05:03	51	50	50	50	78	6	79	69	10
137	59689	2019-11-08 09:23:07	52	0	96	11	97	0	100	92	4
138	59689	2019-11-08 12:25:26	53	17	93	19	87	4	76	91	10
139	59689	2019-11-08 15:22:28	54	50	50	50	73	12	82	83	12
140	59689	2019-11-08 18:04:10	55	50	50	50	72	10	88	5	90
141	59689	2019-11-09 08:11:05	56	21	96	6	100	3	100	96	5
142	59689	2019-11-09 11:12:46	57	50	79	50	99	15	88	94	3
143	59689	2019-11-09 14:22:20	58	50	27	36	94	25	77	86	18
144	59689	2019-11-09 17:08:06	59	50	89	19	87	4	98	88	13
145	59689	2019-11-09 20:10:14	60	9	99	14	83	3	95	14	71
146	59689	2019-11-10 08:08:53	61	27	80	22	89	30	86	89	6
147	59689	2019-11-10 11:18:45	62	34	79	18	78	17	93	100	15
148	59689	2019-11-10 14:12:57	63	1	100	5	86	0	100	100	1
149	59689	2019-11-10 17:04:38	64	31	83	50	85	9	80	81	4
150	59689	2019-11-10 20:20:26	65	0	88	2	81	0	94	0	94
151	59689	2019-11-11 06:28:13	66	24	99	34	88	0	91	95	0
152	59689	2019-11-11 09:16:38	67	50	77	50	87	7	92	89	4
153	59689	2019-11-11 12:26:33	68	50	81	27	76	20	93	89	5
154	59689	2019-11-11 15:10:09	69	44	82	16	84	11	88	87	9
155	59689	2019-11-11 18:20:27	70	15	93	17	91	6	93	3	94
156	59689	2019-11-12 06:22:11	71	50	64	50	74	18	80	83	6
157	59689	2019-11-12 09:23:41	72	19	84	8	77	10	75	86	9
158	59689	2019-11-12 12:02:46	73	25	83	20	80	10	85	70	27
159	59689	2019-11-12 15:22:57	74	18	94	14	94	5	81	88	13
160	59689	2019-11-12 18:07:36	75	50	50	50	60	17	69	23	75
161	59689	2019-11-13 06:16:25	76	50	50	50	76	16	72	97	3
162	59689	2019-11-13 09:09:31	77	50	50	50	78	16	80	82	8
163	59689	2019-11-13 12:13:04	78	28	81	50	70	11	83	81	11
164	59689	2019-11-13 15:24:23	79	33	74	16	95	2	95	81	6
165	59689	2019-11-13 18:14:18	80	2	97	17	93	6	96	9	93
166	59689	2019-11-14 06:25:03	81	9	93	7	97	0	98	97	0
167	59689	2019-11-14 09:17:27	82	5	97	10	93	2	98	100	0
168	59689	2019-11-14 12:06:51	83	50	83	50	97	4	99	98	0
169	59689	2019-11-14 15:24:06	84	50	34	50	89	7	94	93	6
170	59689	2019-11-14 18:07:27	85	50	50	50	50	20	81	3	88
171	59691	2019-10-29 06:13:04	1	NA	NA	NA	NA	NA	NA	NA	NA
172	59691	2019-10-29 09:21:25	2	57	12	64	14	37	33	23	75
173	59691	2019-10-29 12:23:31	3	64	2	74	42	87	52	9	75
174	59691	2019-10-29 15:00:27	4	52	12	56	22	80	29	13	75
175	59691	2019-10-29 18:12:51	5	71	6	73	19	30	12	25	59
176	59691	2019-10-30 06:02:55	6	65	17	63	26	66	17	63	35
177	59691	2019-10-30 09:19:55	7	65	8	66	29	40	22	56	65
178	59691	2019-10-30 12:04:10	8	80	17	71	32	27	25	21	72
179	59691	2019-10-30 15:27:44	9	43	40	44	23	33	61	57	38
180	59691	2019-10-30 18:27:05	10	38	28	34	26	38	43	28	71
181	59691	2019-10-31 06:14:03	11	32	20	40	54	26	68	63	29
182	59691	2019-10-31 09:03:04	12	71	24	69	21	41	35	55	75
183	59691	2019-10-31 12:05:23	13	81	14	76	16	84	17	15	78
184	59691	2019-10-31 15:23:07	14	65	12	70	15	69	53	26	71
185	59691	2019-10-31 18:27:01	15	44	8	70	19	63	33	53	37
186	59691	2019-11-01 06:13:57	16	56	13	56	51	37	60	65	39
187	59691	2019-11-01 09:06:11	17	61	21	56	28	59	27	41	44
188	59691	2019-11-01 12:29:41	18	62	15	68	20	55	33	29	69
189	59691	2019-11-01 15:28:17	19	43	9	58	20	70	22	65	37
190	59691	2019-11-01 18:10:08	20	64	16	62	16	76	21	29	58
191	59691	2019-11-02 08:18:04	21	66	17	67	22	75	20	30	70
192	59691	2019-11-02 11:23:49	22	NA	NA	NA	NA	NA	NA	NA	NA
193	59691	2019-11-02 14:13:16	23	80	10	76	18	88	12	60	37
194	59691	2019-11-02 17:05:28	24	72	19	73	16	75	16	62	36
195	59691	2019-11-02 20:14:26	25	75	14	77	17	75	19	36	64
196	59691	2019-11-03 08:20:56	26	82	14	81	12	80	6	70	24
197	59691	2019-11-03 11:27:22	27	87	6	85	13	80	8	31	58
198	59691	2019-11-03 14:10:48	28	90	6	84	5	83	5	62	36
199	59691	2019-11-03 17:16:15	29	88	9	85	10	89	11	19	76
200	59691	2019-11-03 20:20:20	30	83	9	87	14	88	19	75	27
201	59691	2019-11-04 06:11:31	31	63	12	67	28	71	16	53	59
202	59691	2019-11-04 09:08:50	32	72	12	73	25	39	51	23	80
203	59691	2019-11-04 12:07:52	33	80	10	82	18	81	27	25	76
204	59691	2019-11-04 15:00:55	34	69	16	83	21	85	23	24	75
205	59691	2019-11-04 18:08:55	35	61	12	69	16	82	15	44	30
206	59691	2019-11-05 06:13:01	36	70	10	61	26	54	36	53	55
207	59691	2019-11-05 09:25:03	37	57	10	61	44	69	40	17	73
208	59691	2019-11-05 12:12:01	38	40	7	40	21	38	52	32	66
209	59691	2019-11-05 15:13:59	39	40	24	51	8	38	70	26	76
210	59691	2019-11-05 18:09:33	40	42	20	33	29	46	30	27	80
211	59691	2019-11-06 06:25:58	41	68	11	67	33	65	33	40	73
212	59691	2019-11-06 09:06:04	42	74	5	61	19	69	23	29	73
213	59691	2019-11-06 12:14:58	43	68	10	60	11	79	28	50	57
214	59691	2019-11-06 15:02:54	44	44	13	69	13	49	52	25	64
215	59691	2019-11-06 18:22:47	45	67	19	64	23	55	36	31	60
216	59691	2019-11-07 06:01:38	46	57	23	56	16	43	34	53	45
217	59691	2019-11-07 09:04:23	47	71	15	63	20	61	31	25	69
218	59691	2019-11-07 12:13:14	48	70	8	70	24	43	33	19	76
219	59691	2019-11-07 15:10:12	49	61	6	66	31	36	52	32	68
220	59691	2019-11-07 18:07:24	50	62	14	58	37	36	22	41	54
221	59691	2019-11-08 06:08:16	51	60	25	60	20	44	27	57	40
222	59691	2019-11-08 09:24:35	52	63	13	50	20	37	52	33	79
223	59691	2019-11-08 12:07:46	53	51	15	48	25	41	53	24	80
224	59691	2019-11-08 15:21:02	54	67	20	61	20	59	23	61	62
225	59691	2019-11-08 18:17:47	55	76	18	70	48	68	30	66	33
226	59691	2019-11-09 08:28:32	56	63	11	61	39	26	54	23	78
227	59691	2019-11-09 11:16:15	57	74	13	70	27	62	43	14	80
228	59691	2019-11-09 14:01:48	58	68	10	55	26	67	44	18	76
229	59691	2019-11-09 17:01:02	59	70	16	79	20	71	30	55	60
230	59691	2019-11-09 20:16:02	60	79	12	71	14	69	13	53	41
231	59691	2019-11-10 08:07:22	61	77	13	83	14	86	18	73	26
232	59691	2019-11-10 11:01:57	62	80	15	84	17	84	23	45	48
233	59691	2019-11-10 14:00:05	63	76	8	86	14	79	16	47	67
234	59691	2019-11-10 17:11:48	64	83	2	81	15	82	15	51	61
235	59691	2019-11-10 20:25:29	65	71	11	75	16	84	17	41	65
236	59691	2019-11-11 06:21:45	66	72	10	78	25	65	36	50	62
237	59691	2019-11-11 09:29:08	67	63	24	70	29	80	43	36	73
238	59691	2019-11-11 12:17:22	68	75	17	71	34	71	29	21	74
239	59691	2019-11-11 15:23:18	69	70	16	60	35	65	60	23	72
240	59691	2019-11-11 18:05:02	70	69	16	80	23	75	21	50	56
241	59691	2019-11-12 06:25:30	71	57	11	54	35	49	55	71	27
242	59691	2019-11-12 09:13:33	72	61	6	57	18	68	54	34	67
243	59691	2019-11-12 12:06:53	73	63	11	53	53	56	70	41	36
244	59691	2019-11-12 15:15:02	74	64	12	66	21	26	63	28	71
245	59691	2019-11-12 18:18:14	75	50	18	50	35	50	61	22	72
246	59691	2019-11-13 06:08:04	76	62	15	69	26	49	29	51	63
247	59691	2019-11-13 09:02:39	77	66	14	68	18	68	25	35	68
248	59691	2019-11-13 12:09:29	78	56	7	59	15	60	51	25	74
249	59691	2019-11-13 15:22:20	79	43	13	61	30	47	21	31	71
250	59691	2019-11-13 18:12:10	80	NA	NA	NA	NA	NA	NA	NA	NA
251	59691	2019-11-14 06:19:58	81	57	14	60	21	50	55	75	34
252	59691	2019-11-14 09:24:38	82	54	7	61	24	64	64	50	68
253	59691	2019-11-14 12:02:04	83	70	18	62	48	63	54	47	70
254	59691	2019-11-14 15:11:21	84	59	15	57	32	67	49	41	60
255	59691	2019-11-14 18:12:46	85	54	19	61	31	68	53	18	81
256	59722	2019-10-30 06:14:21	1	67	12	74	17	35	10	44	59
257	59722	2019-10-30 09:23:21	2	42	41	64	34	55	23	43	23
258	59722	2019-10-30 12:00:47	3	65	38	66	20	42	27	28	30
259	59722	2019-10-30 15:05:34	4	62	31	36	35	26	33	25	37
260	59722	2019-10-30 18:03:54	5	56	11	64	21	57	7	37	66
261	59722	2019-10-31 06:04:32	6	56	5	35	29	37	63	91	9
262	59722	2019-10-31 09:19:18	7	NA	NA	NA	NA	NA	NA	NA	NA
263	59722	2019-10-31 12:22:30	8	62	30	60	24	55	29	38	51
264	59722	2019-10-31 15:08:16	9	56	15	58	23	35	23	78	19
265	59722	2019-10-31 18:23:54	10	61	30	42	37	46	32	21	84
266	59722	2019-11-01 06:12:51	11	52	38	42	31	35	19	79	21
267	59722	2019-11-01 09:12:06	12	42	37	43	24	41	26	87	23
268	59722	2019-11-01 12:19:13	13	63	36	41	25	56	27	72	8
269	59722	2019-11-01 15:01:11	14	60	29	62	22	63	31	74	40
270	59722	2019-11-01 18:16:29	15	81	9	85	8	88	17	57	40
271	59722	2019-11-02 08:07:26	16	75	21	62	20	61	24	63	27
272	59722	2019-11-02 11:01:05	17	73	29	70	17	33	28	57	62
273	59722	2019-11-02 14:02:40	18	69	62	63	31	27	65	64	75
274	59722	2019-11-02 17:10:17	19	69	27	72	21	66	16	38	61
275	59722	2019-11-02 20:17:37	20	94	4	90	8	91	10	60	44
276	59722	2019-11-03 08:02:59	21	95	3	91	10	91	4	92	7
277	59722	2019-11-03 11:14:05	22	85	0	90	8	82	6	37	59
278	59722	2019-11-03 14:22:25	23	100	16	100	8	84	7	87	23
279	59722	2019-11-03 17:24:57	24	NA	NA	NA	NA	NA	NA	NA	NA
280	59722	2019-11-03 20:03:18	25	94	14	69	7	40	6	12	63
281	59722	2019-11-04 06:07:09	26	100	15	95	20	84	16	63	34
282	59722	2019-11-04 09:29:30	27	88	39	86	12	64	34	69	47
283	59722	2019-11-04 12:11:11	28	87	19	77	24	77	22	42	59
284	59722	2019-11-04 15:09:52	29	75	25	69	19	68	19	61	38
285	59722	2019-11-04 18:09:06	30	74	16	70	22	62	24	58	38
286	59722	2019-11-05 06:07:52	31	70	14	66	24	40	66	67	36
287	59722	2019-11-05 09:09:46	32	63	31	76	69	35	58	66	38
288	59722	2019-11-05 12:04:15	33	69	39	62	38	46	62	74	13
289	59722	2019-11-05 15:08:40	34	44	13	56	62	33	54	80	14
290	59722	2019-11-05 18:24:49	35	NA	NA	NA	NA	NA	NA	NA	NA
291	59722	2019-11-06 06:13:05	36	60	24	57	73	40	58	76	23
292	59722	2019-11-06 09:17:56	37	69	27	64	39	64	59	63	35
293	59722	2019-11-06 12:02:20	38	66	24	62	34	36	60	60	61
294	59722	2019-11-06 15:21:30	39	65	38	63	24	38	27	64	34
295	59722	2019-11-06 18:05:57	40	72	1	58	57	33	55	30	66
296	59722	2019-11-07 06:25:38	41	NA	NA	NA	NA	NA	NA	NA	NA
297	59722	2019-11-07 09:15:10	42	58	12	60	35	39	58	63	36
298	59722	2019-11-07 12:05:57	43	66	20	67	60	37	59	60	38
299	59722	2019-11-07 15:23:39	44	44	36	48	42	26	69	64	58
300	59722	2019-11-07 18:24:43	45	43	62	38	77	15	74	30	81
301	59722	2019-11-08 06:23:31	46	41	36	42	64	27	74	77	24
302	59722	2019-11-08 09:23:09	47	65	33	59	44	24	41	75	33
303	59722	2019-11-08 12:03:50	48	NA	NA	NA	NA	NA	NA	NA	NA
304	59722	2019-11-08 15:00:10	49	60	56	39	68	41	77	81	23
305	59722	2019-11-08 18:23:03	50	61	60	57	37	21	61	23	71
306	59722	2019-11-09 08:08:15	51	66	32	64	17	61	22	56	21
307	59722	2019-11-09 11:18:08	52	59	24	58	29	63	34	59	38
308	59722	2019-11-09 14:11:06	53	60	20	60	58	58	52	85	15
309	59722	2019-11-09 17:14:33	54	62	63	62	60	32	35	85	35
310	59722	2019-11-09 20:21:17	55	68	25	66	21	57	22	24	77
311	59722	2019-11-10 08:29:57	56	NA	NA	NA	NA	NA	NA	NA	NA
312	59722	2019-11-10 11:27:01	57	72	33	68	26	68	35	62	36
313	59722	2019-11-10 14:24:47	58	88	20	86	11	82	12	33	69
314	59722	2019-11-10 17:20:46	59	100	10	93	9	85	9	31	58
315	59722	2019-11-10 20:06:24	60	93	6	91	14	91	10	61	33
316	59722	2019-11-11 06:07:53	61	88	20	80	56	59	20	72	37
317	59722	2019-11-11 09:13:17	62	79	22	70	26	39	39	63	60
318	59722	2019-11-11 12:09:22	63	NA	NA	NA	NA	NA	NA	NA	NA
319	59722	2019-11-11 15:11:58	64	57	61	34	55	32	65	65	33
320	59722	2019-11-11 18:21:03	65	43	11	59	10	37	39	9	89
321	59722	2019-11-12 06:21:09	66	76	12	94	17	58	34	66	30
322	59722	2019-11-12 09:07:26	67	74	28	76	18	59	19	70	27
323	59722	2019-11-12 12:25:14	68	64	34	77	34	52	39	63	34
324	59722	2019-11-12 15:03:52	69	69	9	66	39	57	42	72	9
325	59722	2019-11-12 18:07:24	70	67	20	65	27	52	35	22	37
326	59722	2019-11-13 06:23:27	71	81	23	81	15	62	30	67	30
327	59722	2019-11-13 09:28:12	72	70	22	68	35	65	34	67	39
328	59722	2019-11-13 12:21:49	73	44	68	37	56	32	27	59	20
329	59722	2019-11-13 15:16:54	74	64	38	62	28	36	38	63	8
330	59722	2019-11-13 18:15:32	75	58	34	64	16	34	36	20	72
331	59722	2019-11-14 06:05:18	76	64	0	68	24	33	30	86	4
332	59722	2019-11-14 09:11:50	77	63	17	67	22	60	59	64	18
333	59722	2019-11-14 12:14:11	78	58	29	39	12	31	59	79	19
334	59722	2019-11-14 15:13:41	79	54	36	69	11	33	31	83	20
335	59722	2019-11-14 18:28:34	80	44	64	41	60	27	32	19	80
336	59722	2019-11-15 06:19:55	81	39	10	45	57	21	64	78	15
337	59722	2019-11-15 09:17:47	82	NA	NA	NA	NA	NA	NA	NA	NA
338	59722	2019-11-15 12:08:12	83	62	23	61	35	30	29	67	34
339	59722	2019-11-15 15:23:55	84	55	31	60	39	34	56	64	34
340	59722	2019-11-15 18:24:33	85	57	3	59	58	57	58	12	95
341	59851	2019-11-02 08:09:20	1	NA	NA	NA	NA	NA	NA	NA	NA
342	59851	2019-11-02 11:06:46	2	77	4	96	0	95	0	0	99
343	59851	2019-11-02 14:16:50	3	78	31	79	0	68	0	17	66
344	59851	2019-11-02 17:08:10	4	85	1	88	0	100	0	11	78
345	59851	2019-11-02 20:27:24	5	100	0	100	0	100	0	30	60
346	59851	2019-11-03 08:26:51	6	90	0	99	6	97	0	0	100
347	59851	2019-11-03 11:17:18	7	73	10	69	18	70	9	12	74
348	59851	2019-11-03 14:29:12	8	88	21	83	15	78	5	2	63
349	59851	2019-11-03 17:12:10	9	70	25	96	12	61	15	21	63
350	59851	2019-11-03 20:29:29	10	90	10	93	9	100	7	64	22
351	59851	2019-11-04 06:10:41	11	NA	NA	NA	NA	NA	NA	NA	NA
352	59851	2019-11-04 09:21:56	12	84	11	87	6	80	12	11	88
353	59851	2019-11-04 12:13:59	13	60	10	71	11	82	0	16	72
354	59851	2019-11-04 15:07:07	14	77	0	86	7	78	8	8	82
355	59851	2019-11-04 18:01:45	15	80	0	84	0	89	0	52	29
356	59851	2019-11-05 06:14:15	16	60	6	69	0	88	2	12	87
357	59851	2019-11-05 09:04:02	17	68	0	80	4	69	6	7	59
358	59851	2019-11-05 12:04:35	18	60	43	60	3	70	17	17	70
359	59851	2019-11-05 15:22:00	19	78	3	88	17	76	1	23	69
360	59851	2019-11-05 18:09:41	20	75	13	84	0	84	0	35	25
361	59851	2019-11-06 06:16:25	21	88	0	86	0	100	0	0	84
362	59851	2019-11-06 09:13:48	22	87	0	95	0	89	0	0	93
363	59851	2019-11-06 12:25:29	23	80	3	100	2	91	2	21	65
364	59851	2019-11-06 15:08:15	24	NA	NA	NA	NA	NA	NA	NA	NA
365	59851	2019-11-06 18:03:37	25	75	6	73	0	75	7	42	60
366	59851	2019-11-07 06:13:27	26	81	3	88	0	94	0	9	82
367	59851	2019-11-07 09:09:32	27	79	10	78	0	91	0	0	77
368	59851	2019-11-07 12:00:20	28	91	0	96	2	53	32	17	71
369	59851	2019-11-07 15:18:49	29	77	16	72	9	76	0	18	68
370	59851	2019-11-07 18:08:48	30	NA	NA	NA	NA	NA	NA	NA	NA
371	59851	2019-11-08 06:03:46	31	80	3	85	4	81	0	4	76
372	59851	2019-11-08 09:06:30	32	79	5	81	3	90	0	16	83
373	59851	2019-11-08 12:17:00	33	68	0	74	11	82	0	19	90
374	59851	2019-11-08 15:02:44	34	68	6	72	8	69	0	15	70
375	59851	2019-11-08 18:06:28	35	89	19	96	0	89	0	76	10
376	59851	2019-11-09 08:27:25	36	NA	NA	NA	NA	NA	NA	NA	NA
377	59851	2019-11-09 11:08:48	37	93	0	95	0	95	7	0	85
378	59851	2019-11-09 14:04:08	38	93	2	81	0	95	0	1	89
379	59851	2019-11-09 17:21:04	39	89	1	88	6	78	4	16	75
380	59851	2019-11-09 20:17:37	40	82	1	94	0	91	0	77	2
381	59851	2019-11-10 08:22:06	41	NA	NA	NA	NA	NA	NA	NA	NA
382	59851	2019-11-10 11:10:52	42	NA	NA	NA	NA	NA	NA	NA	NA
383	59851	2019-11-10 14:02:58	43	NA	NA	NA	NA	NA	NA	NA	NA
384	59851	2019-11-10 17:28:09	44	91	0	94	8	92	0	6	66
385	59851	2019-11-10 20:06:57	45	91	2	84	2	100	0	86	7
386	59851	2019-11-11 06:16:02	46	NA	NA	NA	NA	NA	NA	NA	NA
387	59851	2019-11-11 09:24:01	47	88	0	84	0	75	1	0	81
388	59851	2019-11-11 12:12:21	48	73	1	79	0	88	0	5	72
389	59851	2019-11-11 15:10:26	49	NA	NA	NA	NA	NA	NA	NA	NA
390	59851	2019-11-11 18:18:41	50	83	0	82	0	85	0	64	18
391	59851	2019-11-12 06:16:51	51	84	5	92	0	83	0	2	82
392	59851	2019-11-12 09:02:53	52	84	0	79	0	86	0	0	74
393	59851	2019-11-12 12:27:05	53	NA	NA	NA	NA	NA	NA	NA	NA
394	59851	2019-11-12 15:27:23	54	67	8	60	1	79	0	29	81
395	59851	2019-11-12 18:10:22	55	71	26	56	5	60	4	27	66
396	59851	2019-11-13 06:23:40	56	69	2	63	4	66	0	17	61
397	59851	2019-11-13 09:05:24	57	66	0	73	1	78	0	0	61
398	59851	2019-11-13 12:05:56	58	61	0	74	5	75	22	23	56
399	59851	2019-11-13 15:11:55	59	68	23	63	0	58	28	32	58
400	59851	2019-11-13 18:14:09	60	60	14	53	0	66	2	29	39
401	59851	2019-11-14 06:00:02	61	66	3	72	5	82	1	17	56
402	59851	2019-11-14 09:06:53	62	67	8	68	7	72	14	20	62
403	59851	2019-11-14 12:20:18	63	69	32	64	2	48	48	19	45
404	59851	2019-11-14 15:03:05	64	61	26	59	20	59	18	19	65
405	59851	2019-11-14 18:22:39	65	64	9	75	16	46	11	16	46
406	59851	2019-11-15 06:28:23	66	70	5	63	15	65	13	27	54
407	59851	2019-11-15 09:04:34	67	75	4	71	3	61	0	21	66
408	59851	2019-11-15 12:21:26	68	66	0	65	12	53	9	33	50
409	59851	2019-11-15 15:15:52	69	NA	NA	NA	NA	NA	NA	NA	NA
410	59851	2019-11-15 18:29:00	70	64	0	65	0	67	6	12	66
411	59851	2019-11-16 08:15:20	71	74	2	75	2	70	8	22	68
412	59851	2019-11-16 11:28:53	72	76	9	74	14	61	0	9	78
413	59851	2019-11-16 14:19:18	73	77	10	75	6	71	0	6	71
414	59851	2019-11-16 17:20:03	74	80	20	69	17	68	0	41	60
415	59851	2019-11-16 20:22:07	75	86	16	80	3	73	0	30	38
416	59851	2019-11-17 08:04:05	76	NA	NA	NA	NA	NA	NA	NA	NA
417	59851	2019-11-17 11:00:19	77	85	6	65	14	80	12	0	79
418	59851	2019-11-17 14:10:54	78	81	16	77	3	77	7	15	68
419	59851	2019-11-17 17:11:13	79	64	10	61	18	63	0	24	42
420	59851	2019-11-17 20:14:09	80	64	18	71	21	64	4	44	53
421	59851	2019-11-18 06:04:28	81	66	1	73	3	66	7	7	72
422	59851	2019-11-18 09:24:01	82	75	0	77	0	72	0	14	80
423	59851	2019-11-18 12:10:52	83	73	21	77	0	69	8	22	71
424	59851	2019-11-18 15:29:05	84	61	8	68	11	86	2	22	76
425	59851	2019-11-18 18:02:04	85	68	7	81	11	62	0	49	30
426	60092	2019-11-08 06:12:28	1	20	69	30	0	70	21	0	20
427	60092	2019-11-08 09:23:28	2	81	0	90	0	60	20	40	70
428	60092	2019-11-08 12:13:03	3	70	0	91	0	69	20	61	80
429	60092	2019-11-08 15:18:05	4	70	0	76	25	40	20	80	21
430	60092	2019-11-08 18:17:55	5	89	15	90	0	86	25	86	22
431	60092	2019-11-09 08:21:42	6	62	0	68	26	69	22	31	31
432	60092	2019-11-09 11:25:26	7	67	0	88	29	81	6	21	65
433	60092	2019-11-09 14:25:43	8	17	17	73	13	86	0	78	0
434	60092	2019-11-09 17:08:19	9	NA	NA	NA	NA	NA	NA	NA	NA
435	60092	2019-11-09 20:10:45	10	12	90	22	25	22	78	15	68
436	60092	2019-11-10 08:08:11	11	56	0	89	14	98	17	0	89
437	60092	2019-11-10 11:03:19	12	82	2	81	5	88	82	6	84
438	60092	2019-11-10 14:07:54	13	69	0	89	78	100	5	5	100
439	60092	2019-11-10 17:00:04	14	60	24	44	60	77	7	10	28
440	60092	2019-11-10 20:21:19	15	68	11	83	7	95	11	5	87
441	60092	2019-11-11 06:14:12	16	60	0	80	0	90	0	0	64
442	60092	2019-11-11 09:04:27	17	54	73	28	1	52	63	17	79
443	60092	2019-11-11 12:14:13	18	24	87	41	79	80	78	17	74
444	60092	2019-11-11 15:02:46	19	72	4	77	4	52	78	62	12
445	60092	2019-11-11 18:00:44	20	57	0	66	0	12	59	23	64
446	60092	2019-11-12 06:23:23	21	42	2	66	0	22	31	73	14
447	60092	2019-11-12 09:02:15	22	41	1	59	72	39	61	29	41
448	60092	2019-11-12 12:03:56	23	NA	NA	NA	NA	NA	NA	NA	NA
449	60092	2019-11-12 15:00:40	24	76	0	98	4	80	0	26	78
450	60092	2019-11-12 18:13:47	25	69	19	70	2	26	63	40	26
451	60092	2019-11-13 06:17:28	26	74	0	89	0	77	1	17	23
452	60092	2019-11-13 09:16:21	27	62	3	80	2	57	8	63	23
453	60092	2019-11-13 12:01:21	28	91	0	100	0	82	10	38	70
454	60092	2019-11-13 15:11:38	29	69	0	61	0	40	1	60	32
455	60092	2019-11-13 18:23:42	30	27	0	41	3	31	70	24	63
456	60092	2019-11-14 06:10:01	31	NA	NA	NA	NA	NA	NA	NA	NA
457	60092	2019-11-14 09:21:07	32	91	0	94	6	84	13	2	85
458	60092	2019-11-14 12:28:50	33	61	0	69	0	38	60	7	68
459	60092	2019-11-14 15:16:53	34	69	0	68	0	74	0	19	58
460	60092	2019-11-14 18:19:09	35	58	18	67	18	15	68	14	66
461	60092	2019-11-15 06:06:00	36	87	0	73	22	52	35	78	26
462	60092	2019-11-15 09:27:43	37	56	0	58	0	32	66	57	15
463	60092	2019-11-15 12:27:08	38	83	0	57	59	26	55	59	20
464	60092	2019-11-15 15:04:14	39	74	5	69	0	52	19	66	33
465	60092	2019-11-15 18:03:56	40	80	0	69	2	32	68	58	75
466	60092	2019-11-16 08:12:53	41	80	0	69	1	80	4	13	40
467	60092	2019-11-16 11:02:11	42	100	4	83	14	38	63	62	54
468	60092	2019-11-16 14:13:33	43	81	0	65	0	85	22	62	55
469	60092	2019-11-16 17:19:43	44	64	57	87	0	28	19	32	71
470	60092	2019-11-16 20:16:03	45	95	0	84	8	80	3	85	73
471	60092	2019-11-17 08:19:20	46	95	4	92	0	65	0	40	61
472	60092	2019-11-17 11:02:35	47	97	0	91	0	80	9	78	16
473	60092	2019-11-17 14:25:31	48	100	0	100	0	70	3	81	20
474	60092	2019-11-17 17:12:56	49	100	0	98	0	25	30	79	25
475	60092	2019-11-17 20:29:19	50	98	0	96	0	76	21	20	76
476	60092	2019-11-18 06:06:44	51	100	0	86	14	63	2	0	80
477	60092	2019-11-18 09:07:12	52	85	0	89	0	77	12	0	75
478	60092	2019-11-18 12:01:46	53	91	0	71	0	67	73	58	61
479	60092	2019-11-18 15:01:44	54	72	0	76	4	82	4	59	29
480	60092	2019-11-18 18:07:33	55	NA	NA	NA	NA	NA	NA	NA	NA
481	60092	2019-11-19 06:28:17	56	93	4	90	59	83	8	2	63
482	60092	2019-11-19 09:27:18	57	91	1	74	0	60	11	2	61
483	60092	2019-11-19 12:15:22	58	NA	NA	NA	NA	NA	NA	NA	NA
484	60092	2019-11-19 15:18:58	59	76	0	94	20	86	1	55	79
485	60092	2019-11-19 18:11:38	60	42	18	34	1	14	71	0	75
486	60092	2019-11-20 06:25:47	61	94	8	86	0	82	3	71	0
487	60092	2019-11-20 09:16:55	62	76	1	71	0	70	32	57	34
488	60092	2019-11-20 12:22:39	63	87	0	74	17	26	73	74	14
489	60092	2019-11-20 15:02:55	64	77	3	84	5	72	58	61	36
490	60092	2019-11-20 18:15:50	65	100	2	96	5	84	11	70	41
491	60092	2019-11-21 06:22:58	66	NA	NA	NA	NA	NA	NA	NA	NA
492	60092	2019-11-21 09:11:49	67	29	6	15	18	72	85	79	5
493	60092	2019-11-21 12:19:51	68	68	1	77	8	27	73	89	10
494	60092	2019-11-21 15:18:46	69	72	6	76	62	31	60	100	0
495	60092	2019-11-21 18:20:55	70	64	59	93	68	21	63	4	87
496	60092	2019-11-22 06:08:44	71	81	0	78	10	13	78	67	3
497	60092	2019-11-22 09:24:36	72	64	2	38	21	33	57	97	13
498	60092	2019-11-22 12:21:07	73	93	0	76	3	88	3	76	13
499	60092	2019-11-22 15:07:21	74	99	0	72	17	83	14	75	32
500	60092	2019-11-22 18:20:40	75	71	1	61	10	65	29	0	84
501	60092	2019-11-23 08:18:51	76	96	4	92	0	87	2	60	32
502	60092	2019-11-23 11:00:23	77	33	85	14	0	18	26	93	16
503	60092	2019-11-23 14:11:01	78	72	5	83	16	64	2	87	10
504	60092	2019-11-23 17:04:31	79	86	6	63	1	22	56	87	0
505	60092	2019-11-23 20:01:43	80	93	0	100	5	83	1	13	65
506	60092	2019-11-24 08:29:29	81	94	2	94	2	67	4	72	17
507	60092	2019-11-24 11:21:48	82	99	0	95	0	94	3	68	15
508	60092	2019-11-24 14:24:08	83	68	2	60	31	8	9	60	78
509	60092	2019-11-24 17:09:19	84	100	0	89	0	33	0	87	15
510	60092	2019-11-24 20:29:21	85	95	12	98	35	75	0	26	85
511	60133	2019-11-09 08:23:55	1	74	0	74	68	31	31	38	14
512	60133	2019-11-09 11:05:32	2	34	25	36	67	29	70	66	28
513	60133	2019-11-09 14:29:10	3	34	36	32	84	7	84	83	0
514	60133	2019-11-09 17:17:35	4	33	42	32	10	26	82	87	0
515	60133	2019-11-09 20:15:56	5	85	12	66	27	77	32	29	73
516	60133	2019-11-10 08:25:12	6	75	0	75	0	90	0	0	30
517	60133	2019-11-10 11:14:44	7	60	0	62	15	58	16	0	25
518	60133	2019-11-10 14:27:40	8	71	11	64	9	70	22	19	34
519	60133	2019-11-10 17:07:17	9	85	4	83	0	83	12	0	42
520	60133	2019-11-10 20:17:31	10	65	34	59	29	29	26	0	72
521	60133	2019-11-11 06:00:03	11	59	10	57	5	56	40	70	9
522	60133	2019-11-11 09:07:54	12	69	28	72	27	50	25	28	34
523	60133	2019-11-11 12:18:46	13	70	0	80	0	70	20	20	60
524	60133	2019-11-11 15:17:17	14	65	0	63	0	15	55	20	31
525	60133	2019-11-11 18:18:58	15	71	20	70	3	27	70	29	81
526	60133	2019-11-12 06:18:47	16	75	0	76	20	86	9	16	30
527	60133	2019-11-12 09:00:30	17	84	0	82	0	65	36	12	64
528	60133	2019-11-12 12:16:33	18	80	0	84	0	49	13	9	60
529	60133	2019-11-12 15:24:24	19	85	0	84	0	19	33	8	77
530	60133	2019-11-12 18:00:54	20	85	0	82	0	23	50	14	80
531	60133	2019-11-13 06:07:55	21	71	0	62	20	61	18	79	0
532	60133	2019-11-13 09:10:02	22	69	0	80	0	34	30	0	88
533	60133	2019-11-13 12:27:12	23	84	0	79	0	72	29	81	39
534	60133	2019-11-13 15:17:34	24	46	21	47	59	33	87	79	16
535	60133	2019-11-13 18:01:31	25	74	30	75	0	8	87	6	82
536	60133	2019-11-14 06:03:31	26	NA	NA	NA	NA	NA	NA	NA	NA
537	60133	2019-11-14 09:28:22	27	77	0	79	0	69	11	0	76
538	60133	2019-11-14 12:23:52	28	54	65	54	0	38	25	9	76
539	60133	2019-11-14 15:21:34	29	68	16	72	22	20	62	85	1
540	60133	2019-11-14 18:18:07	30	34	5	18	49	9	91	0	86
541	60133	2019-11-15 06:03:30	31	NA	NA	NA	NA	NA	NA	NA	NA
542	60133	2019-11-15 09:07:03	32	77	0	81	0	71	8	13	80
543	60133	2019-11-15 12:14:20	33	80	0	79	0	71	27	21	94
544	60133	2019-11-15 15:04:29	34	NA	NA	NA	NA	NA	NA	NA	NA
545	60133	2019-11-15 18:00:37	35	NA	NA	NA	NA	NA	NA	NA	NA
546	60133	2019-11-16 08:14:39	36	NA	NA	NA	NA	NA	NA	NA	NA
547	60133	2019-11-16 11:15:47	37	NA	NA	NA	NA	NA	NA	NA	NA
548	60133	2019-11-16 14:04:00	38	37	99	33	77	0	86	87	1
549	60133	2019-11-16 17:10:40	39	41	82	37	70	21	85	78	3
550	60133	2019-11-16 20:16:47	40	NA	NA	NA	NA	NA	NA	NA	NA
551	60133	2019-11-17 08:26:49	41	37	26	53	85	28	18	74	16
552	60133	2019-11-17 11:03:09	42	27	59	24	84	21	71	84	16
553	60133	2019-11-17 14:28:39	43	29	77	21	81	23	93	77	25
554	60133	2019-11-17 17:20:56	44	29	69	26	67	20	87	76	8
555	60133	2019-11-17 20:08:37	45	45	78	42	73	43	59	11	92
556	60133	2019-11-18 06:18:35	46	31	11	14	67	10	51	91	0
557	60133	2019-11-18 09:16:23	47	34	25	33	81	26	68	82	25
558	60133	2019-11-18 12:22:07	48	25	15	27	66	30	84	76	6
559	60133	2019-11-18 15:18:06	49	36	28	31	36	32	92	81	7
560	60133	2019-11-18 18:06:50	50	38	32	41	88	53	32	17	92
561	60133	2019-11-19 06:08:49	51	38	58	41	77	41	75	84	21
562	60133	2019-11-19 09:11:02	52	61	7	60	36	73	34	36	60
563	60133	2019-11-19 12:19:55	53	39	23	58	31	39	65	73	27
564	60133	2019-11-19 15:19:32	54	40	58	43	37	9	68	71	26
565	60133	2019-11-19 18:27:40	55	45	8	55	75	28	18	9	91
566	60133	2019-11-20 06:26:45	56	32	23	37	58	21	58	58	24
567	60133	2019-11-20 09:16:54	57	41	74	23	78	39	80	40	67
568	60133	2019-11-20 12:25:39	58	31	62	35	72	39	85	66	51
569	60133	2019-11-20 15:11:38	59	36	27	34	62	38	82	73	21
570	60133	2019-11-20 18:28:30	60	37	18	30	76	28	80	21	92
571	60133	2019-11-21 06:02:26	61	59	21	67	15	77	17	36	8
572	60133	2019-11-21 09:02:55	62	57	11	52	30	37	58	64	77
573	60133	2019-11-21 12:17:39	63	NA	NA	NA	NA	NA	NA	NA	NA
574	60133	2019-11-21 15:05:04	64	21	93	20	92	22	91	93	4
575	60133	2019-11-21 18:07:34	65	NA	NA	NA	NA	NA	NA	NA	NA
576	60133	2019-11-22 06:00:50	66	40	15	39	24	52	23	81	14
577	60133	2019-11-22 09:27:22	67	43	65	43	78	19	76	66	65
578	60133	2019-11-22 12:28:50	68	36	59	45	58	31	55	17	36
579	60133	2019-11-22 15:18:21	69	56	23	70	13	68	14	29	34
580	60133	2019-11-22 18:17:57	70	74	31	73	31	77	27	58	31
581	60133	2019-11-23 08:06:14	71	71	22	70	23	60	28	9	67
582	60133	2019-11-23 11:06:59	72	64	21	61	54	64	26	35	74
583	60133	2019-11-23 14:11:34	73	59	6	58	32	38	67	76	70
584	60133	2019-11-23 17:25:06	74	85	18	77	20	81	21	71	91
585	60133	2019-11-23 20:20:30	75	67	4	76	22	74	27	32	75
586	60133	2019-11-24 08:20:04	76	60	33	63	22	69	30	60	34
587	60133	2019-11-24 11:19:47	77	70	14	73	9	75	29	72	32
588	60133	2019-11-24 14:05:00	78	70	16	74	24	77	7	24	75
589	60133	2019-11-24 17:29:13	79	81	5	78	24	82	5	29	87
590	60133	2019-11-24 20:11:54	80	77	10	74	10	78	8	82	17
591	60133	2019-11-25 06:12:00	81	77	7	77	12	75	16	23	82
592	60133	2019-11-25 09:02:50	82	74	0	74	7	48	22	22	81
593	60133	2019-11-25 12:09:53	83	79	16	79	6	72	9	11	79
594	60133	2019-11-25 15:01:53	84	79	5	81	15	66	14	59	86
595	60133	2019-11-25 18:27:54	85	NA	NA	NA	NA	NA	NA	NA	NA
596	60291	2019-11-16 08:20:32	1	41	17	59	57	60	4	68	25
597	60291	2019-11-16 11:04:29	2	65	10	67	57	76	20	61	63
598	60291	2019-11-16 14:16:40	3	57	29	65	64	69	37	75	31
599	60291	2019-11-16 17:29:44	4	38	66	39	41	40	85	86	15
600	60291	2019-11-16 20:01:14	5	57	34	41	41	56	21	24	74
601	60291	2019-11-17 08:26:11	6	35	61	62	34	72	28	72	37
602	60291	2019-11-17 11:03:18	7	61	53	37	63	66	60	89	16
603	60291	2019-11-17 14:19:06	8	73	30	70	31	73	38	66	36
604	60291	2019-11-17 17:25:49	9	59	40	69	57	68	31	57	34
605	60291	2019-11-17 20:11:39	10	57	33	63	54	57	20	35	70
606	60291	2019-11-18 06:08:46	11	37	20	63	20	64	29	23	60
607	60291	2019-11-18 09:19:13	12	37	15	65	33	70	11	31	35
608	60291	2019-11-18 12:14:40	13	58	63	60	26	36	38	93	21
609	60291	2019-11-18 15:22:14	14	34	31	36	43	36	62	70	19
610	60291	2019-11-18 18:23:08	15	55	39	55	37	42	38	26	79
611	60291	2019-11-19 06:13:40	16	42	23	36	24	53	54	80	25
612	60291	2019-11-19 09:09:10	17	53	40	57	35	59	33	70	38
613	60291	2019-11-19 12:26:54	18	60	30	71	34	66	31	28	64
614	60291	2019-11-19 15:23:42	19	61	29	64	30	59	30	29	61
615	60291	2019-11-19 18:10:51	20	37	33	56	30	70	31	35	68
616	60291	2019-11-20 06:06:47	21	35	20	58	24	67	17	35	62
617	60291	2019-11-20 09:09:02	22	43	25	61	26	60	15	56	66
618	60291	2019-11-20 12:05:58	23	61	25	69	56	67	22	28	64
619	60291	2019-11-20 15:20:45	24	58	29	72	26	62	32	55	39
620	60291	2019-11-20 18:18:21	25	38	24	67	31	63	27	62	57
621	60291	2019-11-21 06:24:10	26	41	24	52	30	62	24	71	23
622	60291	2019-11-21 09:17:06	27	46	25	55	66	46	37	78	23
623	60291	2019-11-21 12:24:01	28	39	13	60	29	35	32	63	26
624	60291	2019-11-21 15:02:42	29	36	39	72	39	56	25	65	29
625	60291	2019-11-21 18:21:21	30	63	33	73	37	59	31	33	61
626	60291	2019-11-22 06:01:03	31	53	24	67	30	76	18	36	40
627	60291	2019-11-22 09:05:15	32	64	25	74	24	81	23	37	79
628	60291	2019-11-22 12:20:41	33	64	16	70	31	71	26	40	62
629	60291	2019-11-22 15:26:01	34	65	27	72	23	85	15	38	60
630	60291	2019-11-22 18:18:53	35	55	36	68	34	76	26	43	67
631	60291	2019-11-23 08:10:34	36	60	15	80	19	84	19	20	72
632	60291	2019-11-23 11:12:50	37	63	24	69	29	78	19	36	83
633	60291	2019-11-23 14:20:47	38	74	21	78	19	81	12	29	73
634	60291	2019-11-23 17:23:37	39	90	16	84	20	94	11	19	81
635	60291	2019-11-23 20:18:23	40	71	38	76	32	65	27	69	24
636	60291	2019-11-24 08:12:35	41	56	20	65	27	79	24	23	67
637	60291	2019-11-24 11:02:40	42	59	43	63	39	62	40	64	43
638	60291	2019-11-24 14:14:51	43	55	22	67	66	67	25	34	87
639	60291	2019-11-24 17:26:18	44	NA	NA	NA	NA	NA	NA	NA	NA
640	60291	2019-11-24 20:11:51	45	76	21	77	25	74	11	69	40
641	60291	2019-11-25 06:22:04	46	56	18	76	28	82	28	21	77
642	60291	2019-11-25 09:10:49	47	75	27	75	21	72	23	30	68
643	60291	2019-11-25 12:00:57	48	69	20	81	62	75	27	40	65
644	60291	2019-11-25 15:13:21	49	59	26	80	43	65	24	67	66
645	60291	2019-11-25 18:02:56	50	63	34	70	41	68	33	31	72
646	60291	2019-11-26 06:25:10	51	66	27	71	28	66	23	27	73
647	60291	2019-11-26 09:18:05	52	67	24	76	34	77	34	58	58
648	60291	2019-11-26 12:03:15	53	56	32	54	80	33	81	77	19
649	60291	2019-11-26 15:20:03	54	58	17	77	40	82	35	26	69
650	60291	2019-11-26 18:07:23	55	55	32	58	62	70	43	26	79
651	60291	2019-11-27 06:10:04	56	55	28	71	25	89	25	36	54
652	60291	2019-11-27 09:14:47	57	58	27	57	34	71	20	71	37
653	60291	2019-11-27 12:07:20	58	66	14	82	20	70	22	33	90
654	60291	2019-11-27 15:26:55	59	42	26	73	62	77	34	62	39
655	60291	2019-11-27 18:26:42	60	67	20	81	32	65	26	67	62
656	60291	2019-11-28 06:04:54	61	34	21	71	28	71	25	31	57
657	60291	2019-11-28 09:20:28	62	59	36	40	69	59	25	79	34
658	60291	2019-11-28 12:06:31	63	73	21	81	26	57	38	40	60
659	60291	2019-11-28 15:00:13	64	NA	NA	NA	NA	NA	NA	NA	NA
660	60291	2019-11-28 18:12:18	65	NA	NA	NA	NA	NA	NA	NA	NA
661	60291	2019-11-29 06:18:33	66	76	24	81	21	91	15	15	76
662	60291	2019-11-29 09:15:35	67	75	20	80	24	80	30	23	68
663	60291	2019-11-29 12:21:31	68	NA	NA	NA	NA	NA	NA	NA	NA
664	60291	2019-11-29 15:22:35	69	67	21	80	33	78	29	40	75
665	60291	2019-11-29 18:26:41	70	77	20	88	24	70	23	61	55
666	60291	2019-11-30 08:15:21	71	77	11	86	21	82	15	16	89
667	60291	2019-11-30 11:09:22	72	74	18	87	21	75	23	17	74
668	60291	2019-11-30 14:09:44	73	82	9	86	21	90	10	29	77
669	60291	2019-11-30 17:06:27	74	88	21	96	12	80	12	11	77
670	60291	2019-11-30 20:05:20	75	86	11	90	12	88	12	91	5
671	60291	2019-12-01 08:08:15	76	85	20	74	26	82	17	81	56
672	60291	2019-12-01 11:00:03	77	86	15	83	12	78	13	16	86
673	60291	2019-12-01 14:10:09	78	86	22	81	22	79	25	18	56
674	60291	2019-12-01 17:15:24	79	84	11	86	17	79	9	53	72
675	60291	2019-12-01 20:22:47	80	77	24	85	15	65	23	40	73
676	60291	2019-12-02 06:03:15	81	NA	NA	NA	NA	NA	NA	NA	NA
677	60291	2019-12-02 09:01:03	82	76	8	76	52	85	14	10	82
678	60291	2019-12-02 12:23:50	83	69	14	79	18	85	35	20	88
679	60291	2019-12-02 15:28:13	84	NA	NA	NA	NA	NA	NA	NA	NA
680	60291	2019-12-02 18:18:08	85	58	63	63	29	40	22	32	71
681	60353	2019-12-11 06:18:40	1	61	0	62	0	76	10	33	19
682	60353	2019-12-11 09:21:32	2	NA	NA	NA	NA	NA	NA	NA	NA
683	60353	2019-12-11 12:20:32	3	38	18	34	7	21	1	20	39
684	60353	2019-12-11 15:18:09	4	64	0	63	0	80	20	0	87
685	60353	2019-12-11 18:27:39	5	67	0	73	8	68	8	48	9
686	60353	2019-12-12 06:27:57	6	39	0	50	0	60	6	56	22
687	60353	2019-12-12 09:06:20	7	60	4	78	20	62	12	10	65
688	60353	2019-12-12 12:23:44	8	20	29	57	3	71	8	19	80
689	60353	2019-12-12 15:07:31	9	62	0	65	14	77	35	31	57
690	60353	2019-12-12 18:22:46	10	37	0	29	0	59	24	56	69
691	60353	2019-12-13 06:29:08	11	60	0	72	0	78	9	58	22
692	60353	2019-12-13 09:09:04	12	26	100	21	63	12	64	22	22
693	60353	2019-12-13 12:02:28	13	19	75	64	69	33	74	70	9
694	60353	2019-12-13 15:03:23	14	63	20	61	14	74	31	16	61
695	60353	2019-12-13 18:04:44	15	34	17	76	39	64	8	14	56
696	60353	2019-12-14 08:23:44	16	NA	NA	NA	NA	NA	NA	NA	NA
697	60353	2019-12-14 11:19:44	17	NA	NA	NA	NA	NA	NA	NA	NA
698	60353	2019-12-14 14:12:10	18	69	0	72	0	100	0	0	100
699	60353	2019-12-14 17:27:03	19	70	0	80	1	77	0	0	89
700	60353	2019-12-14 20:20:27	20	85	10	89	0	88	0	64	7
701	60353	2019-12-15 08:13:58	21	NA	NA	NA	NA	NA	NA	NA	NA
702	60353	2019-12-15 11:27:04	22	60	59	33	25	64	0	6	19
703	60353	2019-12-15 14:07:35	23	81	0	66	0	63	6	15	69
704	60353	2019-12-15 17:00:33	24	66	2	56	0	74	0	68	24
705	60353	2019-12-15 20:17:51	25	61	21	68	14	72	16	62	21
706	60353	2019-12-16 06:08:39	26	28	8	29	1	68	2	69	11
707	60353	2019-12-16 09:21:49	27	NA	NA	NA	NA	NA	NA	NA	NA
708	60353	2019-12-16 12:08:31	28	62	88	65	66	63	63	16	14
709	60353	2019-12-16 15:20:08	29	NA	NA	NA	NA	NA	NA	NA	NA
710	60353	2019-12-16 18:02:00	30	40	54	74	69	25	22	12	64
711	60353	2019-12-17 06:10:14	31	NA	NA	NA	NA	NA	NA	NA	NA
712	60353	2019-12-17 09:23:11	32	NA	NA	NA	NA	NA	NA	NA	NA
713	60353	2019-12-17 12:15:50	33	63	54	58	16	31	29	7	61
714	60353	2019-12-17 15:05:03	34	100	14	100	23	76	0	0	80
715	60353	2019-12-17 18:02:03	35	58	8	71	17	62	24	24	36
716	60353	2019-12-18 06:28:10	36	61	35	55	32	40	35	58	29
717	60353	2019-12-18 09:17:59	37	33	100	13	76	31	85	61	34
718	60353	2019-12-18 12:00:08	38	27	77	20	69	17	77	67	33
719	60353	2019-12-18 15:04:50	39	64	60	44	32	40	21	39	30
720	60353	2019-12-18 18:16:31	40	64	2	63	37	29	35	31	80
721	60353	2019-12-19 06:16:55	41	35	63	29	36	20	55	78	25
722	60353	2019-12-19 09:17:15	42	NA	NA	NA	NA	NA	NA	NA	NA
723	60353	2019-12-19 12:10:56	43	59	23	68	42	55	26	86	31
724	60353	2019-12-19 15:29:40	44	64	25	62	7	27	51	67	68
725	60353	2019-12-19 18:18:31	45	63	0	100	0	73	28	25	76
726	60353	2019-12-20 06:28:15	46	65	13	65	22	13	14	64	17
727	60353	2019-12-20 09:26:20	47	55	22	78	27	66	13	73	67
728	60353	2019-12-20 12:29:23	48	73	70	62	0	70	20	68	31
729	60353	2019-12-20 15:25:49	49	53	63	71	80	26	73	17	18
730	60353	2019-12-20 18:28:46	50	70	31	64	22	34	65	30	14
731	60353	2019-12-21 08:00:26	51	NA	NA	NA	NA	NA	NA	NA	NA
732	60353	2019-12-21 11:26:44	52	63	26	69	6	67	66	17	69
733	60353	2019-12-21 14:21:03	53	70	21	93	2	71	18	7	88
734	60353	2019-12-21 17:12:06	54	69	10	73	8	70	3	13	75
735	60353	2019-12-21 20:29:30	55	80	10	72	0	66	12	10	69
736	60353	2019-12-22 08:15:05	56	NA	NA	NA	NA	NA	NA	NA	NA
737	60353	2019-12-22 11:09:22	57	100	0	89	0	100	0	0	72
738	60353	2019-12-22 14:26:29	58	100	0	89	24	88	0	0	77
739	60353	2019-12-22 17:05:19	59	99	0	64	0	95	0	0	64
740	60353	2019-12-22 20:10:08	60	87	3	81	0	28	0	23	67
741	60353	2019-12-23 06:27:17	61	85	0	69	0	63	0	2	43
742	60353	2019-12-23 09:07:03	62	83	8	93	11	100	74	1	96
743	60353	2019-12-23 12:02:13	63	96	14	95	11	98	5	9	99
744	60353	2019-12-23 15:22:58	64	100	11	100	8	91	25	23	100
745	60353	2019-12-23 18:09:04	65	100	0	85	0	83	20	100	18
746	60353	2019-12-24 06:00:47	66	82	0	67	0	62	0	85	21
747	60353	2019-12-24 09:14:02	67	96	0	83	0	86	7	8	87
748	60353	2019-12-24 12:10:57	68	NA	NA	NA	NA	NA	NA	NA	NA
749	60353	2019-12-24 15:14:59	69	80	2	79	0	76	8	15	97
750	60353	2019-12-24 18:28:28	70	99	0	95	1	90	19	92	9
751	60353	2019-12-25 06:11:55	71	76	0	87	0	67	21	69	22
752	60353	2019-12-25 09:14:48	72	76	20	92	10	17	20	4	23
753	60353	2019-12-25 12:28:41	73	73	0	100	0	75	31	32	64
754	60353	2019-12-25 15:12:28	74	86	15	84	18	89	26	13	19
755	60353	2019-12-25 18:24:24	75	100	0	90	11	83	0	71	61
756	60353	2019-12-26 06:14:30	76	68	0	53	0	58	31	11	18
757	60353	2019-12-26 09:23:26	77	29	22	65	11	79	28	62	27
758	60353	2019-12-26 12:02:07	78	67	19	68	19	75	10	16	26
759	60353	2019-12-26 15:08:18	79	84	0	80	6	14	12	16	70
760	60353	2019-12-26 18:23:15	80	79	5	76	0	79	18	63	10
761	60353	2019-12-27 06:12:53	81	82	0	72	30	75	8	19	38
762	60353	2019-12-27 09:10:44	82	73	25	86	0	76	32	1	78
763	60353	2019-12-27 12:20:47	83	NA	NA	NA	NA	NA	NA	NA	NA
764	60353	2019-12-27 15:13:11	84	NA	NA	NA	NA	NA	NA	NA	NA
765	60353	2019-12-27 18:14:21	85	92	2	76	10	71	11	79	26
766	60426	2019-11-22 06:26:01	1	59	28	57	28	61	45	42	56
767	60426	2019-11-22 09:03:27	2	53	29	67	34	56	38	46	55
768	60426	2019-11-22 12:29:43	3	70	21	72	30	70	35	29	58
769	60426	2019-11-22 15:10:21	4	67	9	65	14	56	32	17	68
770	60426	2019-11-22 18:06:21	5	65	27	60	23	57	18	63	38
771	60426	2019-11-23 08:22:18	6	52	21	60	42	54	38	40	57
772	60426	2019-11-23 11:25:42	7	62	57	42	32	64	32	37	66
773	60426	2019-11-23 14:16:52	8	75	32	65	36	68	41	40	59
774	60426	2019-11-23 17:09:58	9	45	33	72	25	82	36	1	72
775	60426	2019-11-23 20:17:42	10	65	10	79	12	82	0	64	17
776	60426	2019-11-24 08:06:55	11	76	0	77	14	73	8	21	78
777	60426	2019-11-24 11:18:04	12	59	41	58	11	68	18	28	67
778	60426	2019-11-24 14:11:38	13	78	13	100	8	22	25	0	100
779	60426	2019-11-24 17:03:15	14	68	28	80	17	63	15	43	43
780	60426	2019-11-24 20:16:05	15	69	23	73	32	99	14	2	63
781	60426	2019-11-25 06:09:36	16	57	43	58	17	83	13	82	10
782	60426	2019-11-25 09:01:38	17	66	24	67	18	61	31	19	67
783	60426	2019-11-25 12:19:37	18	54	26	73	23	43	45	26	73
784	60426	2019-11-25 15:13:19	19	68	24	78	6	77	39	23	75
785	60426	2019-11-25 18:06:18	20	62	38	43	12	40	36	41	70
786	60426	2019-11-26 06:05:30	21	68	20	66	11	75	13	37	83
787	60426	2019-11-26 09:29:32	22	35	64	22	59	33	55	28	69
788	60426	2019-11-26 12:17:20	23	63	4	75	34	72	40	10	58
789	60426	2019-11-26 15:28:37	24	76	0	73	35	63	34	18	94
790	60426	2019-11-26 18:26:24	25	84	2	89	6	59	0	96	12
791	60426	2019-11-27 06:18:31	26	61	0	69	46	100	43	52	40
792	60426	2019-11-27 09:05:54	27	50	56	50	37	61	31	53	42
793	60426	2019-11-27 12:22:35	28	69	16	66	17	70	44	30	95
794	60426	2019-11-27 15:17:44	29	58	18	62	33	32	63	18	82
795	60426	2019-11-27 18:02:51	30	66	56	64	43	50	15	66	15
796	60426	2019-11-28 06:04:32	31	63	34	63	27	63	18	94	7
797	60426	2019-11-28 09:21:57	32	26	81	28	26	24	60	73	13
798	60426	2019-11-28 12:29:17	33	28	63	16	36	55	56	57	45
799	60426	2019-11-28 15:10:16	34	38	58	40	29	26	52	80	16
800	60426	2019-11-28 18:11:18	35	53	54	56	38	46	53	14	60
801	60426	2019-11-29 06:11:45	36	53	27	59	30	88	32	56	41
802	60426	2019-11-29 09:01:25	37	63	16	73	20	70	33	30	72
803	60426	2019-11-29 12:08:24	38	85	14	75	17	66	23	10	89
804	60426	2019-11-29 15:23:25	39	52	13	53	17	29	35	9	76
805	60426	2019-11-29 18:04:59	40	53	62	54	27	40	53	73	34
806	60426	2019-11-30 08:10:14	41	88	19	57	64	33	35	17	80
807	60426	2019-11-30 11:09:35	42	63	13	84	55	53	58	2	100
808	60426	2019-11-30 14:20:12	43	78	23	74	18	73	55	24	56
809	60426	2019-11-30 17:08:39	44	74	20	81	34	81	41	25	59
810	60426	2019-11-30 20:11:39	45	79	30	56	21	79	25	17	94
811	60426	2019-12-01 08:11:42	46	38	23	54	14	62	65	17	91
812	60426	2019-12-01 11:10:34	47	33	65	30	58	27	100	31	75
813	60426	2019-12-01 14:04:24	48	69	57	39	68	83	36	82	11
814	60426	2019-12-01 17:14:29	49	80	45	72	34	71	40	38	87
815	60426	2019-12-01 20:22:40	50	82	34	80	30	70	39	71	29
816	60426	2019-12-02 06:22:33	51	56	38	56	22	53	29	40	54
817	60426	2019-12-02 09:06:51	52	55	20	62	25	77	48	20	100
818	60426	2019-12-02 12:21:07	53	57	25	71	30	31	81	30	88
819	60426	2019-12-02 15:04:21	54	60	23	75	27	25	57	19	82
820	60426	2019-12-02 18:15:01	55	53	17	64	28	40	43	64	16
821	60426	2019-12-03 06:00:08	56	63	22	63	22	56	24	75	20
822	60426	2019-12-03 09:08:36	57	53	46	71	25	55	40	65	64
823	60426	2019-12-03 12:05:19	58	63	13	79	22	38	69	7	92
824	60426	2019-12-03 15:22:28	59	67	21	58	29	55	27	33	62
825	60426	2019-12-03 18:03:18	60	94	29	64	16	83	18	87	38
826	60426	2019-12-04 06:15:10	61	65	25	63	38	75	31	30	70
827	60426	2019-12-04 09:20:30	62	69	18	68	34	53	59	24	80
828	60426	2019-12-04 12:13:19	63	93	23	73	24	76	19	7	90
829	60426	2019-12-04 15:26:08	64	76	19	66	22	64	19	24	85
830	60426	2019-12-04 18:20:33	65	92	2	75	13	79	15	74	28
831	60426	2019-12-05 06:09:13	66	50	32	57	32	65	17	53	40
832	60426	2019-12-05 09:05:39	67	43	56	52	22	60	63	36	41
833	60426	2019-12-05 12:01:45	68	42	62	44	55	35	63	75	35
834	60426	2019-12-05 15:06:16	69	77	22	67	30	59	57	33	78
835	60426	2019-12-05 18:14:48	70	38	69	36	61	36	52	45	94
836	60426	2019-12-06 06:02:47	71	57	23	61	44	87	30	78	36
837	60426	2019-12-06 09:21:39	72	42	46	65	43	17	62	60	25
838	60426	2019-12-06 12:05:33	73	49	38	40	30	39	53	31	62
839	60426	2019-12-06 15:12:49	74	44	35	58	47	52	66	52	72
840	60426	2019-12-06 18:15:58	75	84	53	73	55	43	79	80	28
841	60426	2019-12-07 08:19:07	76	68	18	64	28	66	53	25	78
842	60426	2019-12-07 11:04:05	77	64	48	73	43	30	89	25	86
843	60426	2019-12-07 14:05:40	78	59	46	63	53	56	52	33	72
844	60426	2019-12-07 17:22:00	79	81	34	79	21	59	55	4	87
845	60426	2019-12-07 20:10:25	80	77	30	70	45	67	44	66	32
846	60426	2019-12-08 08:13:29	81	63	21	74	13	68	70	41	72
847	60426	2019-12-08 11:17:57	82	NA	NA	NA	NA	NA	NA	NA	NA
848	60426	2019-12-08 14:15:29	83	40	75	27	67	18	73	60	89
849	60426	2019-12-08 17:10:09	84	59	44	79	40	57	58	46	88
850	60426	2019-12-08 20:00:34	85	66	34	60	38	72	38	79	28
851	60430	2019-11-23 08:00:35	1	NA	NA	NA	NA	NA	NA	NA	NA
852	60430	2019-11-23 11:16:10	2	80	50	81	19	50	10	18	60
853	60430	2019-11-23 14:24:14	3	70	7	75	15	79	26	25	40
854	60430	2019-11-23 17:24:26	4	86	8	71	17	59	5	30	21
855	60430	2019-11-23 20:07:18	5	81	0	89	15	88	8	63	12
856	60430	2019-11-24 08:27:31	6	NA	NA	NA	NA	NA	NA	NA	NA
857	60430	2019-11-24 11:06:49	7	89	0	80	0	82	7	76	57
858	60430	2019-11-24 14:11:15	8	85	0	50	7	73	17	61	19
859	60430	2019-11-24 17:11:39	9	86	4	83	16	68	8	14	85
860	60430	2019-11-24 20:28:43	10	90	13	73	11	69	17	34	23
861	60430	2019-11-25 06:07:08	11	NA	NA	NA	NA	NA	NA	NA	NA
862	60430	2019-11-25 09:28:53	12	72	16	69	24	16	10	12	21
863	60430	2019-11-25 12:23:49	13	66	8	64	22	76	30	41	63
864	60430	2019-11-25 15:29:44	14	71	19	71	22	85	18	61	42
865	60430	2019-11-25 18:15:48	15	54	9	26	17	65	8	36	74
866	60430	2019-11-26 06:19:42	16	66	4	61	15	59	66	53	37
867	60430	2019-11-26 09:10:48	17	78	5	90	12	66	17	15	67
868	60430	2019-11-26 12:28:06	18	84	18	78	16	64	8	26	69
869	60430	2019-11-26 15:07:10	19	35	29	35	15	23	29	15	27
870	60430	2019-11-26 18:02:21	20	79	22	90	12	93	3	23	29
871	60430	2019-11-27 06:12:19	21	NA	NA	NA	NA	NA	NA	NA	NA
872	60430	2019-11-27 09:24:52	22	89	0	95	4	96	7	58	25
873	60430	2019-11-27 12:07:53	23	100	9	81	4	29	16	7	61
874	60430	2019-11-27 15:02:34	24	90	12	82	7	74	25	12	75
875	60430	2019-11-27 18:15:25	25	85	8	77	6	100	2	40	32
876	60430	2019-11-28 06:14:57	26	35	55	21	12	8	70	79	15
877	60430	2019-11-28 09:07:09	27	57	11	66	30	24	49	49	66
878	60430	2019-11-28 12:22:14	28	5	92	9	12	8	67	80	10
879	60430	2019-11-28 15:18:08	29	99	2	90	10	90	15	37	37
880	60430	2019-11-28 18:12:27	30	4	92	8	82	9	70	5	97
881	60430	2019-11-29 06:18:23	31	NA	NA	NA	NA	NA	NA	NA	NA
882	60430	2019-11-29 09:08:43	32	79	9	77	13	100	14	35	36
883	60430	2019-11-29 12:24:31	33	74	11	72	47	79	12	15	39
884	60430	2019-11-29 15:17:08	34	96	3	87	42	73	38	23	70
885	60430	2019-11-29 18:02:16	35	NA	NA	NA	NA	NA	NA	NA	NA
886	60430	2019-11-30 08:15:41	36	NA	NA	NA	NA	NA	NA	NA	NA
887	60430	2019-11-30 11:19:14	37	NA	NA	NA	NA	NA	NA	NA	NA
888	60430	2019-11-30 14:24:59	38	41	76	29	29	27	88	21	23
889	60430	2019-11-30 17:12:40	39	75	31	87	19	36	43	14	60
890	60430	2019-11-30 20:19:20	40	95	20	72	45	97	8	41	37
891	60430	2019-12-01 08:22:37	41	NA	NA	NA	NA	NA	NA	NA	NA
892	60430	2019-12-01 11:12:20	42	37	91	29	84	9	59	60	37
893	60430	2019-12-01 14:04:08	43	68	12	79	31	24	63	55	26
894	60430	2019-12-01 17:21:01	44	53	34	53	40	68	83	58	37
895	60430	2019-12-01 20:18:31	45	85	25	66	67	38	17	67	29
896	60430	2019-12-02 06:00:18	46	NA	NA	NA	NA	NA	NA	NA	NA
897	60430	2019-12-02 09:06:02	47	54	28	53	65	57	91	71	26
898	60430	2019-12-02 12:13:03	48	62	17	56	55	41	38	43	50
899	60430	2019-12-02 15:02:40	49	43	38	56	43	81	9	47	30
900	60430	2019-12-02 18:01:48	50	35	7	67	20	71	17	66	33
901	60430	2019-12-03 06:17:06	51	NA	NA	NA	NA	NA	NA	NA	NA
902	60430	2019-12-03 09:11:57	52	56	41	29	78	60	34	24	41
903	60430	2019-12-03 12:27:37	53	61	7	45	24	24	56	31	41
904	60430	2019-12-03 15:14:42	54	NA	NA	NA	NA	NA	NA	NA	NA
905	60430	2019-12-03 18:09:57	55	37	31	14	59	23	63	20	91
906	60430	2019-12-04 06:18:50	56	NA	NA	NA	NA	NA	NA	NA	NA
907	60430	2019-12-04 09:22:43	57	17	60	37	62	19	70	28	20
908	60430	2019-12-04 12:24:24	58	NA	NA	NA	NA	NA	NA	NA	NA
909	60430	2019-12-04 15:18:52	59	7	81	10	29	12	71	78	7
910	60430	2019-12-04 18:09:31	60	40	54	31	32	73	50	39	74
911	60430	2019-12-05 06:11:27	61	61	11	31	7	38	26	87	3
912	60430	2019-12-05 09:03:57	62	64	7	75	15	84	9	23	63
913	60430	2019-12-05 12:04:58	63	40	27	57	21	26	62	44	43
914	60430	2019-12-05 15:24:45	64	84	5	87	18	83	30	25	74
915	60430	2019-12-05 18:08:31	65	46	43	44	31	41	43	33	55
916	60430	2019-12-06 06:23:08	66	40	34	25	22	15	82	53	65
917	60430	2019-12-06 09:05:00	67	35	17	70	34	77	16	13	60
918	60430	2019-12-06 12:22:57	68	45	62	50	13	39	20	31	30
919	60430	2019-12-06 15:24:42	69	100	15	100	11	78	29	59	99
920	60430	2019-12-06 18:01:32	70	NA	NA	NA	NA	NA	NA	NA	NA
921	60430	2019-12-07 08:28:39	71	NA	NA	NA	NA	NA	NA	NA	NA
922	60430	2019-12-07 11:06:16	72	58	43	53	26	50	68	46	32
923	60430	2019-12-07 14:16:43	73	NA	NA	NA	NA	NA	NA	NA	NA
924	60430	2019-12-07 17:21:14	74	91	31	60	43	78	72	39	37
925	60430	2019-12-07 20:19:07	75	NA	NA	NA	NA	NA	NA	NA	NA
926	60430	2019-12-08 08:17:05	76	NA	NA	NA	NA	NA	NA	NA	NA
927	60430	2019-12-08 11:01:44	77	39	13	47	79	94	66	26	23
928	60430	2019-12-08 14:27:31	78	40	19	43	32	58	46	21	44
929	60430	2019-12-08 17:23:50	79	45	38	40	49	21	41	54	71
930	60430	2019-12-08 20:01:27	80	42	26	50	38	53	43	43	54
931	60430	2019-12-09 06:10:54	81	50	25	37	3	50	38	81	4
932	60430	2019-12-09 09:17:20	82	46	3	41	27	53	30	15	40
933	60430	2019-12-09 12:27:19	83	NA	NA	NA	NA	NA	NA	NA	NA
934	60430	2019-12-09 15:28:50	84	NA	NA	NA	NA	NA	NA	NA	NA
935	60430	2019-12-09 18:19:55	85	40	27	55	21	31	45	12	61
936	60455	2019-11-24 08:15:47	1	NA	NA	NA	NA	NA	NA	NA	NA
937	60455	2019-11-24 11:16:57	2	NA	NA	NA	NA	NA	NA	NA	NA
938	60455	2019-11-24 14:24:39	3	NA	NA	NA	NA	NA	NA	NA	NA
939	60455	2019-11-24 17:27:58	4	73	18	70	23	75	27	77	26
940	60455	2019-11-24 20:27:47	5	89	5	93	13	95	0	62	35
941	60455	2019-11-25 06:02:48	6	52	14	13	13	85	15	64	25
942	60455	2019-11-25 09:06:47	7	65	40	72	20	83	39	42	44
943	60455	2019-11-25 12:00:40	8	89	19	75	25	70	38	22	78
944	60455	2019-11-25 15:18:13	9	81	23	86	32	79	15	13	73
945	60455	2019-11-25 18:21:38	10	72	35	70	23	30	18	35	56
946	60455	2019-11-26 06:15:57	11	87	16	81	16	84	16	43	13
947	60455	2019-11-26 09:20:12	12	81	19	74	21	70	19	34	61
948	60455	2019-11-26 12:01:27	13	73	34	83	36	80	65	12	73
949	60455	2019-11-26 15:27:17	14	62	61	65	23	39	70	29	56
950	60455	2019-11-26 18:28:23	15	84	19	86	27	80	15	69	21
951	60455	2019-11-27 06:21:07	16	NA	NA	NA	NA	NA	NA	NA	NA
952	60455	2019-11-27 09:02:45	17	83	15	98	13	86	12	16	84
953	60455	2019-11-27 12:15:39	18	85	14	88	13	72	20	53	82
954	60455	2019-11-27 15:17:28	19	59	65	54	15	37	56	47	35
955	60455	2019-11-27 18:21:55	20	59	21	18	23	26	75	79	24
956	60455	2019-11-28 06:29:40	21	65	39	62	27	63	24	70	24
957	60455	2019-11-28 09:07:18	22	72	28	70	21	64	24	21	71
958	60455	2019-11-28 12:19:19	23	86	17	80	18	78	20	19	84
959	60455	2019-11-28 15:09:53	24	76	35	68	18	66	19	12	71
960	60455	2019-11-28 18:11:45	25	87	24	90	19	78	15	81	25
961	60455	2019-11-29 06:24:54	26	59	31	77	31	40	40	67	11
962	60455	2019-11-29 09:01:57	27	75	33	68	29	69	32	41	52
963	60455	2019-11-29 12:25:55	28	64	23	69	46	19	68	23	73
964	60455	2019-11-29 15:00:24	29	77	30	67	21	28	60	31	56
965	60455	2019-11-29 18:24:46	30	72	25	71	26	40	62	63	41
966	60455	2019-11-30 08:04:23	31	80	28	68	23	25	26	59	25
967	60455	2019-11-30 11:20:24	32	83	23	87	21	79	22	21	63
968	60455	2019-11-30 14:20:27	33	67	36	57	21	68	32	31	62
969	60455	2019-11-30 17:27:22	34	73	23	79	22	72	26	21	78
970	60455	2019-11-30 20:10:06	35	NA	NA	NA	NA	NA	NA	NA	NA
971	60455	2019-12-01 08:04:15	36	NA	NA	NA	NA	NA	NA	NA	NA
972	60455	2019-12-01 11:17:02	37	80	20	75	20	70	21	21	60
973	60455	2019-12-01 14:15:06	38	72	24	78	25	78	31	20	18
974	60455	2019-12-01 17:19:27	39	75	12	75	23	63	18	39	53
975	60455	2019-12-01 20:06:45	40	62	30	61	23	78	20	21	58
976	60455	2019-12-02 06:02:08	41	NA	NA	NA	NA	NA	NA	NA	NA
977	60455	2019-12-02 09:02:24	42	84	23	76	19	68	35	33	68
978	60455	2019-12-02 12:17:28	43	79	17	81	26	87	17	27	63
979	60455	2019-12-02 15:09:36	44	76	23	75	17	56	56	30	78
980	60455	2019-12-02 18:17:07	45	92	20	83	18	61	29	79	18
981	60455	2019-12-03 06:18:32	46	75	24	74	20	66	19	24	41
982	60455	2019-12-03 09:18:57	47	81	21	76	23	74	16	25	25
983	60455	2019-12-03 12:04:29	48	90	20	88	22	80	24	22	37
984	60455	2019-12-03 15:27:26	49	74	23	79	25	77	17	25	72
985	60455	2019-12-03 18:13:44	50	78	24	82	22	74	20	69	27
986	60455	2019-12-04 06:21:38	51	67	15	75	25	47	52	21	36
987	60455	2019-12-04 09:26:31	52	80	22	79	20	64	20	23	80
988	60455	2019-12-04 12:19:28	53	86	15	81	22	78	21	31	77
989	60455	2019-12-04 15:03:16	54	87	23	76	19	69	25	23	83
990	60455	2019-12-04 18:17:11	55	82	15	82	18	76	17	73	14
991	60455	2019-12-05 06:01:40	56	69	69	27	23	36	56	77	28
992	60455	2019-12-05 09:23:54	57	NA	NA	NA	NA	NA	NA	NA	NA
993	60455	2019-12-05 12:03:34	58	73	18	73	23	76	18	13	76
994	60455	2019-12-05 15:19:13	59	75	22	79	13	76	22	17	65
995	60455	2019-12-05 18:15:58	60	82	14	78	19	63	25	51	61
996	60455	2019-12-06 06:24:44	61	75	16	78	23	72	17	22	71
997	60455	2019-12-06 09:24:11	62	82	15	80	23	76	24	22	70
998	60455	2019-12-06 12:19:07	63	79	21	88	18	81	19	20	78
999	60455	2019-12-06 15:07:29	64	81	23	31	25	24	63	23	74
1000	60455	2019-12-06 18:25:26	65	89	23	76	28	91	27	67	15
1001	60455	2019-12-07 08:04:23	66	77	20	82	17	77	19	21	43
1002	60455	2019-12-07 11:00:28	67	89	21	89	16	85	23	17	87
1003	60455	2019-12-07 14:13:23	68	86	20	90	9	94	18	69	36
1004	60455	2019-12-07 17:23:21	69	81	10	82	8	73	19	16	69
1005	60455	2019-12-07 20:18:18	70	80	10	89	11	92	9	86	10
1006	60455	2019-12-08 08:07:26	71	70	38	58	18	60	26	63	23
1007	60455	2019-12-08 11:23:10	72	75	25	57	24	76	14	28	15
1008	60455	2019-12-08 14:21:00	73	74	26	51	23	76	23	73	24
1009	60455	2019-12-08 17:25:18	74	NA	NA	NA	NA	NA	NA	NA	NA
1010	60455	2019-12-08 20:09:41	75	89	16	89	19	85	18	83	18
1011	60455	2019-12-09 06:07:02	76	NA	NA	NA	NA	NA	NA	NA	NA
1012	60455	2019-12-09 09:03:20	77	88	24	82	21	78	23	22	69
1013	60455	2019-12-09 12:11:39	78	NA	NA	NA	NA	NA	NA	NA	NA
1014	60455	2019-12-09 15:01:17	79	78	13	79	17	15	33	14	85
1015	60455	2019-12-09 18:08:44	80	89	19	81	18	81	13	83	19
1016	60455	2019-12-10 06:26:36	81	88	22	81	16	80	16	22	60
1017	60455	2019-12-10 09:26:50	82	82	14	78	16	78	7	15	67
1018	60455	2019-12-10 12:11:33	83	77	18	82	12	70	11	12	78
1019	60455	2019-12-10 15:14:53	84	76	12	87	25	74	26	21	70
1020	60455	2019-12-10 18:01:07	85	80	17	71	12	82	19	81	15
1021	60458	2019-11-24 08:09:40	1	95	0	90	5	95	10	10	70
1022	60458	2019-11-24 11:04:56	2	80	5	80	0	70	15	50	70
1023	60458	2019-11-24 14:20:46	3	70	5	70	10	70	10	0	40
1024	60458	2019-11-24 17:06:07	4	90	0	90	10	76	0	30	50
1025	60458	2019-11-24 20:04:23	5	70	15	40	0	80	5	41	65
1026	60458	2019-11-25 06:28:45	6	70	0	70	0	20	0	0	50
1027	60458	2019-11-25 09:02:21	7	85	0	81	0	70	10	10	70
1028	60458	2019-11-25 12:02:39	8	100	0	90	0	60	11	1	95
1029	60458	2019-11-25 15:23:45	9	60	0	85	0	50	5	10	85
1030	60458	2019-11-25 18:14:21	10	100	0	90	0	60	0	60	15
1031	60458	2019-11-26 06:14:50	11	80	0	90	0	60	0	10	75
1032	60458	2019-11-26 09:28:17	12	100	0	100	10	30	0	15	90
1033	60458	2019-11-26 12:22:18	13	90	0	100	0	71	0	0	90
1034	60458	2019-11-26 15:19:52	14	100	0	80	10	70	0	15	70
1035	60458	2019-11-26 18:00:42	15	100	0	96	0	21	10	60	20
1036	60458	2019-11-27 06:18:41	16	75	0	70	0	20	0	25	60
1037	60458	2019-11-27 09:26:13	17	60	0	60	0	40	0	20	50
1038	60458	2019-11-27 12:10:41	18	86	0	75	0	20	40	30	80
1039	60458	2019-11-27 15:16:05	19	50	0	50	0	40	31	0	10
1040	60458	2019-11-27 18:16:47	20	90	0	95	0	80	0	60	60
1041	60458	2019-11-28 06:18:38	21	70	0	80	0	80	0	30	60
1042	60458	2019-11-28 09:25:37	22	85	0	95	0	90	0	10	59
1043	60458	2019-11-28 12:04:13	23	100	0	90	0	70	20	0	90
1044	60458	2019-11-28 15:11:27	24	70	0	80	70	50	40	40	53
1045	60458	2019-11-28 18:18:20	25	NA	NA	NA	NA	NA	NA	NA	NA
1046	60458	2019-11-29 06:25:41	26	95	10	83	10	60	0	20	75
1047	60458	2019-11-29 09:07:23	27	75	0	80	10	80	0	5	90
1048	60458	2019-11-29 12:14:19	28	70	0	90	15	30	60	60	50
1049	60458	2019-11-29 15:25:16	29	59	0	60	20	10	0	70	25
1050	60458	2019-11-29 18:25:41	30	NA	NA	NA	NA	NA	NA	NA	NA
1051	60458	2019-11-30 08:20:36	31	75	0	50	2	30	20	35	70
1052	60458	2019-11-30 11:13:32	32	70	20	60	30	40	0	26	90
1053	60458	2019-11-30 14:11:29	33	70	0	90	0	20	0	61	60
1054	60458	2019-11-30 17:28:21	34	80	10	41	0	90	0	80	40
1055	60458	2019-11-30 20:23:52	35	NA	NA	NA	NA	NA	NA	NA	NA
1056	60458	2019-12-01 08:26:32	36	70	0	85	1	20	20	0	95
1057	60458	2019-12-01 11:20:26	37	70	0	80	0	80	0	15	80
1058	60458	2019-12-01 14:09:21	38	90	0	80	0	80	0	0	90
1059	60458	2019-12-01 17:24:01	39	70	0	85	10	20	40	20	70
1060	60458	2019-12-01 20:26:04	40	75	0	60	10	60	15	25	40
1061	60458	2019-12-02 06:06:34	41	90	0	80	0	70	0	0	86
1062	60458	2019-12-02 09:00:31	42	80	0	80	5	20	40	0	95
1063	60458	2019-12-02 12:08:21	43	95	0	80	0	20	15	5	80
1064	60458	2019-12-02 15:21:45	44	60	10	90	0	20	70	0	70
1065	60458	2019-12-02 18:24:21	45	60	15	50	0	50	10	50	45
1066	60458	2019-12-03 06:26:47	46	NA	NA	NA	NA	NA	NA	NA	NA
1067	60458	2019-12-03 09:24:56	47	90	10	75	0	50	20	20	90
1068	60458	2019-12-03 12:28:46	48	80	10	75	0	60	20	32	60
1069	60458	2019-12-03 15:11:50	49	80	15	70	8	62	26	20	80
1070	60458	2019-12-03 18:19:20	50	95	0	60	0	80	14	10	80
1071	60458	2019-12-04 06:00:08	51	NA	NA	NA	NA	NA	NA	NA	NA
1072	60458	2019-12-04 09:02:38	52	95	0	90	10	30	0	15	85
1073	60458	2019-12-04 12:13:55	53	95	0	90	5	70	10	0	85
1074	60458	2019-12-04 15:13:15	54	70	0	90	0	40	31	30	65
1075	60458	2019-12-04 18:22:57	55	80	6	75	6	60	20	70	10
1076	60458	2019-12-05 06:13:40	56	NA	NA	NA	NA	NA	NA	NA	NA
1077	60458	2019-12-05 09:10:37	57	95	0	95	0	75	5	10	80
1078	60458	2019-12-05 12:24:18	58	90	0	85	0	75	0	35	30
1079	60458	2019-12-05 15:23:30	59	80	0	92	0	80	0	30	60
1080	60458	2019-12-05 18:02:52	60	NA	NA	NA	NA	NA	NA	NA	NA
1081	60458	2019-12-06 06:16:40	61	74	0	87	11	89	0	0	76
1082	60458	2019-12-06 09:18:53	62	NA	NA	NA	NA	NA	NA	NA	NA
1083	60458	2019-12-06 12:20:00	63	100	0	85	2	75	0	21	90
1084	60458	2019-12-06 15:09:43	64	80	0	75	15	60	50	35	65
1085	60458	2019-12-06 18:18:40	65	80	3	80	0	15	25	75	30
1086	60458	2019-12-07 08:10:41	66	90	0	70	0	40	0	25	75
1087	60458	2019-12-07 11:04:42	67	80	0	60	0	50	0	20	60
1088	60458	2019-12-07 14:23:30	68	90	0	90	0	60	0	15	80
1089	60458	2019-12-07 17:16:16	69	80	20	70	0	50	0	75	30
1090	60458	2019-12-07 20:04:07	70	70	16	50	20	30	16	50	45
1091	60458	2019-12-08 08:27:13	71	85	15	85	0	60	5	30	60
1092	60458	2019-12-08 11:22:59	72	80	0	70	5	70	30	10	80
1093	60458	2019-12-08 14:03:16	73	80	20	75	10	50	0	85	20
1094	60458	2019-12-08 17:02:56	74	80	20	70	15	40	0	40	35
1095	60458	2019-12-08 20:17:23	75	70	20	80	20	40	0	40	20
1096	60458	2019-12-09 06:02:58	76	90	0	90	0	40	5	10	90
1097	60458	2019-12-09 09:10:25	77	95	0	91	0	20	60	31	60
1098	60458	2019-12-09 12:24:33	78	80	0	20	0	30	20	30	80
1099	60458	2019-12-09 15:16:24	79	90	20	75	0	44	19	9	79
1100	60458	2019-12-09 18:18:06	80	80	40	60	20	20	30	40	70
1101	60458	2019-12-10 06:05:25	81	NA	NA	NA	NA	NA	NA	NA	NA
1102	60458	2019-12-10 09:21:42	82	90	10	80	0	20	25	20	90
1103	60458	2019-12-10 12:00:08	83	80	15	80	10	40	0	30	81
1104	60458	2019-12-10 15:14:19	84	95	10	95	0	21	0	5	90
1105	60458	2019-12-10 18:24:10	85	90	20	75	0	20	3	30	40
1106	60596	2019-12-06 06:12:08	1	NA	NA	NA	NA	NA	NA	NA	NA
1107	60596	2019-12-06 09:04:19	2	87	14	86	28	88	30	31	94
1108	60596	2019-12-06 12:01:28	3	77	15	53	24	84	60	21	74
1109	60596	2019-12-06 15:11:38	4	61	29	59	85	56	19	34	33
1110	60596	2019-12-06 18:00:42	5	77	11	67	37	90	13	70	13
1111	60596	2019-12-07 08:10:19	6	64	10	65	17	73	25	19	66
1112	60596	2019-12-07 11:07:07	7	51	26	62	69	17	22	11	67
1113	60596	2019-12-07 14:19:08	8	70	18	69	7	83	13	19	83
1114	60596	2019-12-07 17:18:26	9	64	18	68	20	64	17	17	74
1115	60596	2019-12-07 20:12:07	10	NA	NA	NA	NA	NA	NA	NA	NA
1116	60596	2019-12-08 08:18:50	11	35	26	39	68	71	30	24	32
1117	60596	2019-12-08 11:25:38	12	41	14	19	65	60	10	57	84
1118	60596	2019-12-08 14:12:28	13	70	20	71	15	73	21	17	72
1119	60596	2019-12-08 17:00:29	14	100	20	100	8	100	14	7	100
1120	60596	2019-12-08 20:21:02	15	89	18	76	19	69	11	82	10
1121	60596	2019-12-09 06:14:25	16	73	11	70	9	82	17	12	36
1122	60596	2019-12-09 09:08:41	17	73	14	75	10	73	5	11	74
1123	60596	2019-12-09 12:28:03	18	89	11	86	13	75	11	15	86
1124	60596	2019-12-09 15:26:53	19	72	71	75	8	62	70	17	80
1125	60596	2019-12-09 18:26:25	20	78	12	78	19	73	21	74	20
1126	60596	2019-12-10 06:21:36	21	84	11	72	29	80	18	11	75
1127	60596	2019-12-10 09:16:52	22	63	13	74	14	24	30	20	69
1128	60596	2019-12-10 12:00:04	23	NA	NA	NA	NA	NA	NA	NA	NA
1129	60596	2019-12-10 15:14:32	24	61	18	30	19	33	27	30	69
1130	60596	2019-12-10 18:28:39	25	47	77	16	28	73	35	26	22
1131	60596	2019-12-11 06:28:49	26	32	29	58	72	30	13	34	38
1132	60596	2019-12-11 09:01:46	27	35	68	17	67	31	17	63	38
1133	60596	2019-12-11 12:25:06	28	81	20	70	15	68	12	16	80
1134	60596	2019-12-11 15:16:35	29	76	20	81	24	83	19	23	80
1135	60596	2019-12-11 18:13:57	30	79	18	72	19	66	21	62	22
1136	60596	2019-12-12 06:13:33	31	69	23	71	18	30	25	23	67
1137	60596	2019-12-12 09:17:54	32	72	18	83	21	75	60	25	57
1138	60596	2019-12-12 12:19:03	33	27	20	63	24	31	14	20	25
1139	60596	2019-12-12 15:21:27	34	75	24	74	19	44	83	25	79
1140	60596	2019-12-12 18:23:42	35	74	11	91	13	78	12	77	25
1141	60596	2019-12-13 06:13:53	36	88	19	81	16	87	15	2	81
1142	60596	2019-12-13 09:21:54	37	56	71	29	15	66	80	28	85
1143	60596	2019-12-13 12:19:53	38	86	18	75	16	83	12	16	80
1144	60596	2019-12-13 15:01:01	39	49	22	20	16	74	16	16	79
1145	60596	2019-12-13 18:15:22	40	84	10	83	16	89	0	89	2
1146	60596	2019-12-14 08:22:55	41	75	19	70	12	60	13	23	81
1147	60596	2019-12-14 11:10:00	42	75	27	43	23	27	75	25	75
1148	60596	2019-12-14 14:01:37	43	71	23	52	22	23	20	20	76
1149	60596	2019-12-14 17:14:25	44	69	18	74	17	78	20	17	76
1150	60596	2019-12-14 20:08:34	45	84	24	73	17	74	8	81	19
1151	60596	2019-12-15 08:19:49	46	79	22	67	20	74	21	15	66
1152	60596	2019-12-15 11:10:49	47	82	24	79	21	67	21	22	22
1153	60596	2019-12-15 14:04:59	48	NA	NA	NA	NA	NA	NA	NA	NA
1154	60596	2019-12-15 17:24:42	49	70	24	83	23	78	27	22	67
1155	60596	2019-12-15 20:02:54	50	67	21	71	10	72	16	67	13
1156	60596	2019-12-16 06:25:56	51	74	7	86	16	67	17	18	83
1157	60596	2019-12-16 09:21:48	52	97	0	98	0	74	0	0	100
1158	60596	2019-12-16 12:03:02	53	94	0	77	8	85	0	0	82
1159	60596	2019-12-16 15:26:00	54	79	0	81	0	100	0	1	69
1160	60596	2019-12-16 18:26:38	55	88	0	84	0	76	8	84	0
1161	60596	2019-12-17 06:10:33	56	83	23	76	15	75	17	20	73
1162	60596	2019-12-17 09:12:05	57	78	11	88	12	82	11	4	91
1163	60596	2019-12-17 12:23:33	58	81	17	80	20	72	16	18	77
1164	60596	2019-12-17 15:08:00	59	19	11	51	17	77	81	18	76
1165	60596	2019-12-17 18:28:47	60	82	16	87	15	81	13	73	13
1166	60596	2019-12-18 06:13:04	61	85	23	68	26	61	28	57	28
1167	60596	2019-12-18 09:06:51	62	80	20	71	15	74	12	32	76
1168	60596	2019-12-18 12:29:55	63	90	18	77	0	93	0	10	86
1169	60596	2019-12-18 15:05:13	64	89	9	87	12	84	11	15	91
1170	60596	2019-12-18 18:04:53	65	91	0	85	14	93	2	93	7
1171	60596	2019-12-19 06:24:22	66	89	6	93	0	89	10	5	88
1172	60596	2019-12-19 09:12:21	67	90	6	83	10	83	4	8	78
1173	60596	2019-12-19 12:20:25	68	90	13	92	9	84	17	16	85
1174	60596	2019-12-19 15:19:40	69	87	17	75	16	90	15	18	90
1175	60596	2019-12-19 18:07:27	70	86	17	90	15	86	10	90	11
1176	60596	2019-12-20 06:09:34	71	82	19	81	5	74	9	8	76
1177	60596	2019-12-20 09:16:57	72	91	10	89	0	18	0	0	91
1178	60596	2019-12-20 12:04:07	73	59	16	28	44	28	44	17	73
1179	60596	2019-12-20 15:27:59	74	84	10	80	21	86	14	17	89
1180	60596	2019-12-20 18:24:00	75	85	6	88	8	94	6	80	11
1181	60596	2019-12-21 08:21:19	76	77	0	93	33	7	10	10	88
1182	60596	2019-12-21 11:14:29	77	99	2	90	0	100	0	4	97
1183	60596	2019-12-21 14:22:07	78	71	29	89	10	93	8	20	91
1184	60596	2019-12-21 17:06:34	79	85	9	84	7	100	1	0	93
1185	60596	2019-12-21 20:25:55	80	97	0	91	0	100	0	99	0
1186	60596	2019-12-22 08:05:53	81	96	9	100	0	100	1	0	91
1187	60596	2019-12-22 11:09:21	82	66	2	22	0	100	0	0	100
1188	60596	2019-12-22 14:20:49	83	90	0	100	0	100	0	0	80
1189	60596	2019-12-22 17:25:42	84	96	0	81	1	89	0	0	92
1190	60596	2019-12-22 20:06:45	85	88	10	54	8	81	4	77	10
1191	60621	2019-12-07 08:08:40	1	59	8	70	11	39	17	69	33
1192	60621	2019-12-07 11:17:54	2	NA	NA	NA	NA	NA	NA	NA	NA
1193	60621	2019-12-07 14:26:19	3	NA	NA	NA	NA	NA	NA	NA	NA
1194	60621	2019-12-07 17:29:34	4	NA	NA	NA	NA	NA	NA	NA	NA
1195	60621	2019-12-07 20:07:54	5	NA	NA	NA	NA	NA	NA	NA	NA
1196	60621	2019-12-08 08:17:33	6	NA	NA	NA	NA	NA	NA	NA	NA
1197	60621	2019-12-08 11:08:15	7	NA	NA	NA	NA	NA	NA	NA	NA
1198	60621	2019-12-08 14:20:30	8	NA	NA	NA	NA	NA	NA	NA	NA
1199	60621	2019-12-08 17:19:54	9	NA	NA	NA	NA	NA	NA	NA	NA
1200	60621	2019-12-08 20:08:33	10	NA	NA	NA	NA	NA	NA	NA	NA
1201	60621	2019-12-09 06:06:47	11	NA	NA	NA	NA	NA	NA	NA	NA
1202	60621	2019-12-09 09:07:54	12	88	56	78	26	59	18	58	59
1203	60621	2019-12-09 12:22:44	13	69	56	81	10	79	9	2	40
1204	60621	2019-12-09 15:02:03	14	72	59	62	18	88	0	79	24
1205	60621	2019-12-09 18:01:01	15	64	13	77	17	71	28	28	56
1206	60621	2019-12-10 06:24:32	16	NA	NA	NA	NA	NA	NA	NA	NA
1207	60621	2019-12-10 09:19:35	17	87	55	74	60	40	66	17	75
1208	60621	2019-12-10 12:18:56	18	76	6	91	15	40	67	18	79
1209	60621	2019-12-10 15:00:21	19	62	29	80	26	17	69	66	68
1210	60621	2019-12-10 18:08:24	20	69	79	35	24	38	70	35	57
1211	60668	2020-01-13 06:27:39	1	NA	NA	NA	NA	NA	NA	NA	NA
1212	60668	2020-01-13 09:16:59	2	50	43	55	40	39	52	59	62
1213	60668	2020-01-13 12:29:07	3	41	41	43	58	33	71	64	47
1214	60668	2020-01-13 15:24:37	4	39	67	23	67	26	68	39	41
1215	60668	2020-01-13 18:03:50	5	28	44	43	39	55	48	44	64
1216	60668	2020-01-14 06:28:23	6	30	80	15	94	25	64	80	34
1217	60668	2020-01-14 09:06:15	7	24	71	13	75	32	81	70	35
1218	60668	2020-01-14 12:24:45	8	33	71	45	55	48	41	60	41
1219	60668	2020-01-14 15:01:58	9	38	74	46	77	27	83	69	22
1220	60668	2020-01-14 18:13:04	10	38	77	33	74	32	80	31	83
1221	60668	2020-01-15 06:17:22	11	NA	NA	NA	NA	NA	NA	NA	NA
1222	60668	2020-01-15 09:28:49	12	60	41	63	47	60	40	43	62
1223	60668	2020-01-15 12:16:45	13	60	49	60	42	59	43	46	68
1224	60668	2020-01-15 15:08:57	14	44	46	45	64	31	74	63	44
1225	60668	2020-01-15 18:28:05	15	42	57	45	81	21	82	47	70
1226	60668	2020-01-16 06:15:17	16	54	58	58	59	47	45	43	57
1227	60668	2020-01-16 09:07:51	17	41	53	59	71	53	42	56	53
1228	60668	2020-01-16 12:08:05	18	59	36	56	39	63	41	63	59
1229	60668	2020-01-16 15:23:39	19	38	63	42	58	40	64	65	57
1230	60668	2020-01-16 18:00:39	20	49	42	48	60	44	65	56	54
1231	60668	2020-01-17 06:29:12	21	20	80	34	53	40	88	63	54
1232	60668	2020-01-17 09:14:23	22	45	57	43	61	23	63	62	39
1233	60668	2020-01-17 12:14:24	23	60	45	46	65	23	67	57	39
1234	60668	2020-01-17 15:06:16	24	NA	NA	NA	NA	NA	NA	NA	NA
1235	60668	2020-01-17 18:22:46	25	39	64	44	73	21	68	36	79
1236	60668	2020-01-18 08:29:47	26	41	48	60	64	45	72	41	66
1237	60668	2020-01-18 11:02:27	27	39	69	43	69	35	84	66	45
1238	60668	2020-01-18 14:16:13	28	60	44	67	43	67	34	46	62
1239	60668	2020-01-18 17:26:34	29	32	39	49	47	62	53	55	56
1240	60668	2020-01-18 20:25:15	30	42	27	81	54	75	15	39	34
1241	60668	2020-01-19 08:04:49	31	53	31	61	46	79	18	44	45
1242	60668	2020-01-19 11:25:31	32	59	31	67	43	58	39	39	62
1243	60668	2020-01-19 14:29:11	33	65	28	68	44	63	32	28	67
1244	60668	2020-01-19 17:29:59	34	52	38	56	65	74	42	44	66
1245	60668	2020-01-19 20:29:09	35	50	42	57	34	79	28	44	65
1246	60668	2020-01-20 06:19:14	36	45	37	61	38	43	70	44	63
1247	60668	2020-01-20 09:28:52	37	39	63	33	44	26	78	59	58
1248	60668	2020-01-20 12:26:07	38	23	45	50	32	47	70	43	69
1249	60668	2020-01-20 15:05:37	39	40	40	43	42	12	97	63	62
1250	60668	2020-01-20 18:07:13	40	41	72	43	39	27	74	39	86
1251	60668	2020-01-21 06:00:19	41	13	49	32	47	20	40	57	56
1252	60668	2020-01-21 09:00:44	42	59	30	58	34	46	37	44	70
1253	60668	2020-01-21 12:20:26	43	38	41	58	40	23	43	60	71
1254	60668	2020-01-21 15:12:55	44	45	41	43	62	40	74	73	70
1255	60668	2020-01-21 18:01:36	45	39	61	51	38	41	43	59	82
1256	60668	2020-01-22 06:16:16	46	46	38	44	47	61	43	63	54
1257	60668	2020-01-22 09:29:37	47	30	44	49	27	44	60	68	42
1258	60668	2020-01-22 12:13:28	48	45	70	41	48	14	61	63	46
1259	60668	2020-01-22 15:01:48	49	34	59	41	44	41	71	73	56
1260	60668	2020-01-22 18:09:02	50	40	44	61	68	36	62	33	75
1261	60668	2020-01-23 06:02:36	51	23	69	20	40	31	84	75	36
1262	60668	2020-01-23 09:23:35	52	30	64	25	46	16	89	63	46
1263	60668	2020-01-23 12:16:06	53	19	94	27	65	20	95	82	32
1264	60668	2020-01-23 15:16:41	54	26	62	44	41	27	85	73	57
1265	60668	2020-01-23 18:20:36	55	40	76	28	70	39	88	33	92
1266	60668	2020-01-24 06:26:27	56	40	44	47	61	47	51	82	34
1267	60668	2020-01-24 09:25:32	57	51	45	43	45	67	35	63	50
1268	60668	2020-01-24 12:13:48	58	43	35	43	54	60	45	76	41
1269	60668	2020-01-24 15:08:11	59	41	70	54	31	24	47	71	46
1270	60668	2020-01-24 18:16:39	60	13	43	36	57	46	62	37	80
1271	60668	2020-01-25 08:26:47	61	57	22	57	39	68	41	42	59
1272	60668	2020-01-25 11:04:16	62	36	34	74	32	72	36	72	68
1273	60668	2020-01-25 14:01:41	63	49	26	60	12	77	26	41	56
1274	60668	2020-01-25 17:27:18	64	45	32	70	42	72	35	69	46
1275	60668	2020-01-25 20:02:22	65	38	41	57	39	73	42	38	63
1276	60668	2020-01-26 08:02:14	66	48	42	56	44	60	20	67	38
1277	60668	2020-01-26 11:01:42	67	46	41	44	42	80	34	61	57
1278	60668	2020-01-26 14:11:51	68	41	64	45	74	63	61	57	59
1279	60668	2020-01-26 17:18:10	69	5	35	20	81	13	96	94	36
1280	60668	2020-01-26 20:24:21	70	12	88	20	69	29	73	22	91
1281	60668	2020-01-27 06:13:27	71	40	50	34	60	46	70	60	67
1282	60668	2020-01-27 09:25:49	72	44	44	46	65	27	58	63	60
1283	60668	2020-01-27 12:25:14	73	18	39	32	45	23	44	66	57
1284	60668	2020-01-27 15:27:16	74	NA	NA	NA	NA	NA	NA	NA	NA
1285	60668	2020-01-27 18:23:38	75	17	48	26	47	35	63	45	84
1286	60668	2020-01-28 06:26:42	76	29	53	41	39	40	38	54	65
1287	60668	2020-01-28 09:09:49	77	29	70	29	43	28	60	63	59
1288	60668	2020-01-28 12:29:04	78	47	57	46	68	37	74	77	67
1289	60668	2020-01-28 15:01:58	79	24	46	49	45	45	68	61	61
1290	60668	2020-01-28 18:19:29	80	38	55	35	61	57	70	29	83
1291	60668	2020-01-29 06:10:57	81	44	69	34	63	61	45	64	64
1292	60668	2020-01-29 09:04:42	82	39	65	40	57	47	58	71	66
1293	60668	2020-01-29 12:10:51	83	42	69	41	55	48	63	70	64
1294	60668	2020-01-29 15:10:37	84	23	61	44	60	27	63	64	39
1295	60668	2020-01-29 18:21:13	85	24	80	37	67	40	66	41	56
1296	60673	2019-12-11 06:07:19	1	NA	NA	NA	NA	NA	NA	NA	NA
1297	60673	2019-12-11 09:13:54	2	62	40	70	43	50	30	66	64
1298	60673	2019-12-11 12:09:59	3	NA	NA	NA	NA	NA	NA	NA	NA
1299	60673	2019-12-11 15:03:58	4	68	34	65	11	70	35	57	21
1300	60673	2019-12-11 18:21:04	5	NA	NA	NA	NA	NA	NA	NA	NA
1301	60673	2019-12-12 06:16:17	6	21	65	35	40	6	32	85	6
1302	60673	2019-12-12 09:03:29	7	NA	NA	NA	NA	NA	NA	NA	NA
1303	60673	2019-12-12 12:28:42	8	NA	NA	NA	NA	NA	NA	NA	NA
1304	60673	2019-12-12 15:26:24	9	70	36	68	37	37	35	29	64
1305	60673	2019-12-12 18:27:44	10	41	61	32	73	30	57	43	38
1306	60673	2019-12-13 06:29:23	11	28	72	37	67	32	65	77	22
1307	60673	2019-12-13 09:27:14	12	41	66	32	91	29	66	66	56
1308	60673	2019-12-13 12:17:39	13	50	50	50	62	36	55	57	34
1309	60673	2019-12-13 15:13:56	14	32	38	68	64	32	65	56	19
1310	60673	2019-12-13 18:01:42	15	62	40	62	40	42	66	37	61
1311	60673	2019-12-14 08:25:29	16	39	50	37	81	30	81	74	34
1312	60673	2019-12-14 11:07:51	17	64	39	67	15	42	37	36	61
1313	60673	2019-12-14 14:09:01	18	73	50	69	72	38	74	63	54
1314	60673	2019-12-14 17:09:23	19	NA	NA	NA	NA	NA	NA	NA	NA
1315	60673	2019-12-14 20:26:44	20	NA	NA	NA	NA	NA	NA	NA	NA
1316	60673	2019-12-15 08:05:10	21	65	34	61	43	73	65	27	66
1317	60673	2019-12-15 11:27:22	22	71	38	67	57	40	33	60	38
1318	60673	2019-12-15 14:19:43	23	22	85	10	79	23	77	69	42
1319	60673	2019-12-15 17:08:50	24	40	75	27	100	40	100	44	75
1320	60673	2019-12-15 20:25:28	25	90	31	78	37	55	30	68	63
1321	60673	2019-12-16 06:19:52	26	NA	NA	NA	NA	NA	NA	NA	NA
1322	60673	2019-12-16 09:11:54	27	59	71	63	61	38	66	66	28
1323	60673	2019-12-16 12:27:40	28	20	76	14	100	23	78	69	43
1324	60673	2019-12-16 15:07:54	29	44	43	46	94	2	100	50	59
1325	60673	2019-12-16 18:02:04	30	51	36	42	39	36	100	69	42
1326	60673	2019-12-17 06:18:37	31	28	19	28	78	17	100	100	21
1327	60673	2019-12-17 09:02:57	32	39	57	33	64	39	65	53	41
1328	60673	2019-12-17 12:27:24	33	36	50	51	66	42	26	50	42
1329	60673	2019-12-17 15:04:47	34	26	16	25	64	32	100	65	33
1330	60673	2019-12-17 18:14:06	35	63	48	81	62	50	63	16	62
1331	60673	2019-12-18 06:16:25	36	50	72	29	42	32	76	100	25
1332	60673	2019-12-18 09:08:04	37	38	71	19	100	58	62	50	33
1333	60673	2019-12-18 12:07:44	38	35	87	50	100	29	78	50	10
1334	60673	2019-12-18 15:19:21	39	33	100	20	80	17	100	83	2
1335	60673	2019-12-18 18:05:16	40	62	50	50	50	31	50	50	100
1336	60673	2019-12-19 06:19:54	41	NA	NA	NA	NA	NA	NA	NA	NA
1337	60673	2019-12-19 09:08:06	42	60	79	62	25	44	70	41	31
1338	60673	2019-12-19 12:20:28	43	82	23	81	82	38	100	88	99
1339	60673	2019-12-19 15:04:12	44	NA	NA	NA	NA	NA	NA	NA	NA
1340	60673	2019-12-19 18:11:58	45	NA	NA	NA	NA	NA	NA	NA	NA
1341	60673	2019-12-20 06:23:26	46	NA	NA	NA	NA	NA	NA	NA	NA
1342	60673	2019-12-20 09:09:00	47	50	67	50	89	36	88	59	50
1343	60673	2019-12-20 12:05:48	48	50	50	50	70	18	77	50	57
1344	60673	2019-12-20 15:27:03	49	26	100	0	78	5	81	90	22
1345	60673	2019-12-20 18:02:04	50	63	45	39	38	0	88	0	74
1346	60673	2019-12-21 08:00:21	51	41	68	43	69	39	73	62	1
1347	60673	2019-12-21 11:23:16	52	65	37	65	75	26	70	68	69
1348	60673	2019-12-21 14:26:56	53	NA	NA	NA	NA	NA	NA	NA	NA
1349	60673	2019-12-21 17:20:14	54	73	22	89	36	74	36	84	41
1350	60673	2019-12-21 20:15:42	55	NA	NA	NA	NA	NA	NA	NA	NA
1351	60673	2019-12-22 08:20:59	56	NA	NA	NA	NA	NA	NA	NA	NA
1352	60673	2019-12-22 11:06:54	57	NA	NA	NA	NA	NA	NA	NA	NA
1353	60673	2019-12-22 14:16:09	58	NA	NA	NA	NA	NA	NA	NA	NA
1354	60673	2019-12-22 17:05:47	59	100	18	78	20	56	25	55	75
1355	60673	2019-12-22 20:04:30	60	NA	NA	NA	NA	NA	NA	NA	NA
1356	60673	2019-12-23 06:24:03	61	NA	NA	NA	NA	NA	NA	NA	NA
1357	60673	2019-12-23 09:12:59	62	34	71	25	97	35	100	100	33
1358	60673	2019-12-23 12:25:21	63	13	100	5	100	9	86	100	14
1359	60673	2019-12-23 15:25:58	64	NA	NA	NA	NA	NA	NA	NA	NA
1360	60673	2019-12-23 18:27:39	65	40	73	33	74	33	68	30	68
1361	60673	2019-12-24 06:10:59	66	NA	NA	NA	NA	NA	NA	NA	NA
1362	60673	2019-12-24 09:24:09	67	NA	NA	NA	NA	NA	NA	NA	NA
1363	60673	2019-12-24 12:17:50	68	NA	NA	NA	NA	NA	NA	NA	NA
1364	60673	2019-12-24 15:29:16	69	NA	NA	NA	NA	NA	NA	NA	NA
1365	60673	2019-12-24 18:25:45	70	71	28	60	72	33	57	52	21
1366	60673	2019-12-25 06:19:02	71	NA	NA	NA	NA	NA	NA	NA	NA
1367	60673	2019-12-25 09:16:48	72	72	31	78	97	37	76	77	20
1368	60673	2019-12-25 12:05:43	73	NA	NA	NA	NA	NA	NA	NA	NA
1369	60673	2019-12-25 15:23:18	74	30	70	34	64	32	70	68	34
1370	60673	2019-12-25 18:01:39	75	71	30	67	32	30	64	62	81
1371	60673	2019-12-26 06:22:29	76	NA	NA	NA	NA	NA	NA	NA	NA
1372	60673	2019-12-26 09:05:04	77	70	36	76	63	33	100	75	35
1373	60673	2019-12-26 12:17:59	78	95	21	85	35	55	64	35	71
1374	60673	2019-12-26 15:10:11	79	72	35	29	67	33	75	85	50
1375	60673	2019-12-26 18:07:22	80	62	32	27	60	34	71	34	61
1376	60673	2019-12-27 06:14:50	81	NA	NA	NA	NA	NA	NA	NA	NA
1377	60673	2019-12-27 09:10:06	82	63	26	76	86	34	69	85	13
1378	60673	2019-12-27 12:19:52	83	64	69	38	74	70	66	33	33
1379	60673	2019-12-27 15:04:15	84	17	100	19	92	30	100	50	27
1380	60673	2019-12-27 18:24:01	85	83	31	66	32	50	50	29	71
1381	60978	2020-02-19 06:26:24	1	NA	NA	NA	NA	NA	NA	NA	NA
1382	60978	2020-02-19 09:14:10	2	92	6	90	12	60	69	8	90
1383	60978	2020-02-19 12:29:55	3	77	12	71	33	52	58	14	70
1384	60978	2020-02-19 15:18:31	4	91	22	88	25	85	20	19	81
1385	60978	2020-02-19 18:08:43	5	81	20	91	7	66	29	36	64
1386	60978	2020-02-20 06:13:09	6	89	14	86	25	70	36	22	80
1387	60978	2020-02-20 09:14:59	7	75	19	81	23	53	65	21	74
1388	60978	2020-02-20 12:05:37	8	70	15	63	40	43	66	32	65
1389	60978	2020-02-20 15:23:49	9	87	16	80	21	78	27	22	82
1390	60978	2020-02-20 18:12:53	10	77	30	82	39	51	55	52	62
1391	60978	2020-02-21 06:19:38	11	68	19	68	23	64	54	58	57
1392	60978	2020-02-21 09:25:22	12	81	20	76	20	57	59	59	78
1393	60978	2020-02-21 12:11:33	13	86	14	86	23	70	35	54	59
1394	60978	2020-02-21 15:07:33	14	84	13	84	18	74	26	51	54
1395	60978	2020-02-21 18:10:04	15	91	19	89	14	76	21	75	32
1396	60978	2020-02-22 08:29:37	16	90	8	90	15	71	41	15	82
1397	60978	2020-02-22 11:19:07	17	91	8	91	14	73	29	10	83
1398	60978	2020-02-22 14:03:17	18	92	10	95	14	81	13	13	84
1399	60978	2020-02-22 17:25:03	19	90	9	94	12	79	13	11	83
1400	60978	2020-02-22 20:28:03	20	NA	NA	NA	NA	NA	NA	NA	NA
1401	60978	2020-02-23 08:19:35	21	NA	NA	NA	NA	NA	NA	NA	NA
1402	60978	2020-02-23 11:29:08	22	NA	NA	NA	NA	NA	NA	NA	NA
1403	60978	2020-02-23 14:06:56	23	91	8	90	10	90	10	9	63
1404	60978	2020-02-23 17:25:51	24	91	10	91	11	94	13	9	75
1405	60978	2020-02-23 20:03:49	25	91	10	94	8	93	9	81	13
1406	60978	2020-02-24 06:20:39	26	NA	NA	NA	NA	NA	NA	NA	NA
1407	60978	2020-02-24 09:27:44	27	84	12	85	6	89	24	13	78
1408	60978	2020-02-24 12:10:05	28	80	11	86	7	87	10	11	65
1409	60978	2020-02-24 15:05:01	29	92	7	82	7	82	10	16	83
1410	60978	2020-02-24 18:11:05	30	87	15	78	37	90	17	77	11
1411	60978	2020-02-25 06:19:46	31	87	19	86	22	74	19	20	63
1412	60978	2020-02-25 09:01:36	32	68	30	66	28	52	58	30	79
1413	60978	2020-02-25 12:14:07	33	80	25	80	21	68	61	16	79
1414	60978	2020-02-25 15:25:34	34	64	27	70	44	34	68	26	62
1415	60978	2020-02-25 18:25:32	35	NA	8	84	NA	NA	NA	87	NA
1416	60978	2020-02-25 18:25:32	36	89	10	86	15	68	26	76	12
1417	60978	2020-02-26 06:28:31	37	69	31	71	33	45	55	22	36
1418	60978	2020-02-26 09:27:47	38	80	15	85	15	76	32	12	87
1419	60978	2020-02-26 12:12:16	39	82	55	83	17	33	59	23	73
1420	60978	2020-02-26 15:14:24	40	88	13	85	16	74	23	19	83
1421	60978	2020-02-26 18:26:35	41	92	18	91	10	83	23	69	22
1422	60978	2020-02-27 06:24:31	42	89	13	82	22	87	31	14	86
1423	60978	2020-02-27 09:28:34	43	79	23	78	27	64	34	14	82
1424	60978	2020-02-27 12:20:10	44	94	9	94	18	63	59	13	85
1425	60978	2020-02-27 15:05:42	45	92	16	88	10	81	15	24	69
1426	60978	2020-02-27 18:02:57	46	79	26	87	25	69	58	66	20
1427	60978	2020-02-28 06:16:40	47	91	33	91	33	80	25	21	74
1428	60978	2020-02-28 09:29:22	48	73	9	81	76	27	69	14	86
1429	60978	2020-02-28 12:03:47	49	84	11	85	43	39	55	31	75
1430	60978	2020-02-28 15:21:03	50	81	13	89	41	66	44	32	62
1431	60978	2020-02-28 18:16:25	51	90	8	93	52	63	24	69	45
1432	60978	2020-02-29 08:01:38	52	78	17	81	19	58	53	24	61
1433	60978	2020-02-29 11:00:05	53	78	14	82	17	61	39	30	69
1434	60978	2020-02-29 14:03:10	54	84	10	91	21	70	38	23	68
1435	60978	2020-02-29 17:01:01	55	89	9	92	19	84	27	21	72
1436	60978	2020-02-29 20:25:48	56	95	14	91	15	86	16	77	25
1437	60978	2020-03-01 08:07:28	57	86	19	84	31	72	25	22	66
1438	60978	2020-03-01 11:17:28	58	81	16	90	19	76	31	43	61
1439	60978	2020-03-01 14:23:41	59	83	13	89	17	76	28	35	57
1440	60978	2020-03-01 17:17:10	60	83	16	90	13	90	17	26	74
1441	60978	2020-03-01 20:19:27	61	90	16	93	13	86	13	77	22
1442	60978	2020-03-02 06:24:22	62	84	19	90	32	66	39	25	41
1443	60978	2020-03-02 09:12:11	63	81	27	82	42	57	36	44	59
1444	60978	2020-03-02 12:21:06	64	81	27	78	31	67	34	29	64
1445	60978	2020-03-02 15:29:56	65	84	18	85	24	63	34	22	78
1446	60978	2020-03-02 18:15:37	66	90	11	90	19	82	20	81	17
1447	60978	2020-03-03 06:02:32	67	39	67	66	40	63	38	66	23
1448	60978	2020-03-03 09:01:04	68	NA	NA	NA	NA	NA	NA	NA	NA
1449	60978	2020-03-03 12:00:05	69	65	41	70	30	70	54	55	22
1450	60978	2020-03-03 15:20:37	70	78	14	83	19	63	43	65	44
1451	60978	2020-03-03 18:13:21	71	84	24	77	39	63	43	40	59
1452	60978	2020-03-04 06:01:01	72	78	24	88	29	63	40	23	71
1453	60978	2020-03-04 09:09:51	73	90	22	81	28	60	56	37	71
1454	60978	2020-03-04 12:24:53	74	83	9	88	22	63	51	34	68
1455	60978	2020-03-04 15:09:50	75	82	16	83	20	72	43	26	73
1456	60978	2020-03-04 18:18:18	76	76	21	84	15	69	36	70	35
1457	60978	2020-03-05 06:13:46	77	79	16	89	24	67	32	32	65
1458	60978	2020-03-05 09:08:01	78	81	21	71	38	52	54	40	62
1459	60978	2020-03-05 12:05:57	79	86	22	89	30	67	40	29	68
1460	60978	2020-03-05 15:10:54	80	69	30	80	44	47	61	20	72
1461	60978	2020-03-05 18:25:50	81	75	23	82	35	58	54	57	38
1462	60978	2020-03-06 06:18:48	82	67	37	63	51	67	62	41	57
1463	60978	2020-03-06 09:13:02	83	79	22	86	45	69	36	33	74
1464	60978	2020-03-06 12:19:16	84	41	34	62	43	25	68	40	67
1465	60978	2020-03-06 15:03:04	85	91	11	91	15	77	29	59	54
1466	60978	2020-03-06 18:10:04	86	89	16	92	15	61	28	43	62
1467	60982	2020-01-30 06:14:03	1	49	35	65	38	65	35	26	61
1468	60982	2020-01-30 09:28:12	2	6	78	0	81	20	86	84	17
1469	60982	2020-01-30 12:09:22	3	8	85	14	74	18	81	100	0
1470	60982	2020-01-30 15:09:34	4	25	68	15	72	29	59	84	24
1471	60982	2020-01-30 18:28:25	5	19	71	40	73	30	74	26	73
1472	60982	2020-01-31 06:27:37	6	32	81	24	75	24	80	79	21
1473	60982	2020-01-31 09:27:19	7	38	51	38	75	30	70	75	35
1474	60982	2020-01-31 12:05:03	8	40	64	52	57	42	60	69	31
1475	60982	2020-01-31 15:12:29	9	32	34	50	56	38	48	53	34
1476	60982	2020-01-31 18:02:26	10	100	16	90	0	83	6	90	52
1477	60982	2020-02-01 08:11:38	11	82	20	85	42	78	31	41	61
1478	60982	2020-02-01 11:26:08	12	49	31	50	44	41	37	51	50
1479	60982	2020-02-01 14:11:31	13	NA	NA	NA	NA	NA	NA	NA	NA
1480	60982	2020-02-01 17:05:50	14	100	50	54	42	35	58	61	41
1481	60982	2020-02-01 20:16:56	15	NA	NA	NA	NA	NA	NA	NA	NA
1482	60982	2020-02-02 08:11:38	16	NA	NA	NA	NA	NA	NA	NA	NA
1483	60982	2020-02-02 11:17:28	17	NA	NA	NA	NA	NA	NA	NA	NA
1484	60982	2020-02-02 14:21:02	18	NA	NA	NA	NA	NA	NA	NA	NA
1485	60982	2020-02-02 17:10:42	19	0	100	100	100	2	100	100	6
1486	60982	2020-02-02 20:19:43	20	NA	NA	NA	NA	NA	NA	NA	NA
1487	60982	2020-02-03 06:05:27	21	30	55	32	85	0	100	80	31
1488	60982	2020-02-03 09:22:23	22	NA	NA	NA	NA	NA	NA	NA	NA
1489	60982	2020-02-03 12:22:07	23	0	87	0	91	0	100	100	0
1490	60982	2020-02-03 15:14:37	24	26	92	17	93	24	91	77	42
1491	60982	2020-02-03 18:12:49	25	40	70	39	78	34	71	30	69
1492	60982	2020-02-04 06:18:55	26	0	95	1	80	1	90	80	10
1493	60982	2020-02-04 09:04:36	27	NA	NA	NA	NA	NA	NA	NA	NA
1494	60982	2020-02-04 12:03:54	28	56	42	73	38	51	42	28	59
1495	60982	2020-02-04 15:16:07	29	10	81	0	25	14	100	99	21
1496	60982	2020-02-04 18:26:15	30	38	50	36	57	30	69	13	70
1497	60982	2020-02-05 06:19:01	31	39	79	31	69	32	80	83	42
1498	60982	2020-02-05 09:07:40	32	41	85	32	90	28	61	84	24
1499	60982	2020-02-05 12:13:00	33	40	73	36	49	35	77	63	34
1500	60982	2020-02-05 15:06:30	34	67	43	68	43	68	44	42	61
1501	60982	2020-02-05 18:08:05	35	55	46	56	45	46	59	44	66
1502	60982	2020-02-06 06:15:29	36	41	62	32	62	50	75	50	72
1503	60982	2020-02-06 09:18:21	37	62	50	59	42	38	62	64	43
1504	60982	2020-02-06 12:10:45	38	45	61	50	42	42	59	53	52
1505	60982	2020-02-06 15:02:53	39	60	51	50	53	48	37	74	42
1506	60982	2020-02-06 18:20:22	40	52	40	62	38	50	39	48	59
1507	60982	2020-02-07 06:23:47	41	58	40	58	49	64	42	43	62
1508	60982	2020-02-07 09:08:01	42	40	55	74	58	50	62	57	55
1509	60982	2020-02-07 12:17:21	43	49	73	49	80	26	59	79	43
1510	60982	2020-02-07 15:29:58	44	61	33	66	37	50	58	68	50
1511	60982	2020-02-07 18:11:30	45	64	35	64	37	74	42	51	44
1512	60982	2020-02-08 08:03:54	46	53	65	37	58	26	64	78	42
1513	60982	2020-02-08 11:10:28	47	39	49	49	62	40	58	67	37
1514	60982	2020-02-08 14:10:01	48	65	51	56	65	53	38	63	53
1515	60982	2020-02-08 17:22:31	49	60	41	63	58	49	58	52	48
1516	60982	2020-02-08 20:15:46	50	78	33	80	26	77	31	66	30
1517	60982	2020-02-09 08:00:04	51	100	13	85	24	89	9	33	77
1518	60982	2020-02-09 11:05:31	52	100	7	92	6	96	1	7	93
1519	60982	2020-02-09 14:07:34	53	100	4	96	16	68	30	32	62
1520	60982	2020-02-09 17:14:37	54	100	14	88	20	53	20	40	64
1521	60982	2020-02-09 20:10:34	55	50	70	30	71	25	66	40	67
1522	60982	2020-02-10 06:13:53	56	31	90	32	39	30	84	74	27
1523	60982	2020-02-10 09:25:05	57	52	38	71	34	79	31	37	67
1524	60982	2020-02-10 12:22:20	58	68	21	69	10	75	35	43	79
1525	60982	2020-02-10 15:07:15	59	39	42	56	42	19	69	70	44
1526	60982	2020-02-10 18:01:45	60	81	33	78	27	69	24	72	31
1527	60982	2020-02-11 06:17:41	61	NA	NA	NA	NA	NA	NA	NA	NA
1528	60982	2020-02-11 09:27:04	62	67	29	83	23	79	21	12	86
1529	60982	2020-02-11 12:19:13	63	59	26	72	32	64	36	55	60
1530	60982	2020-02-11 15:18:14	64	36	68	43	73	43	76	77	44
1531	60982	2020-02-11 18:12:04	65	61	43	60	35	43	59	60	78
1532	60982	2020-02-12 06:29:29	66	30	84	23	84	25	93	62	65
1533	60982	2020-02-12 09:11:57	67	71	30	79	31	77	22	34	85
1534	60982	2020-02-12 12:28:38	68	69	27	65	28	75	28	37	69
1535	60982	2020-02-12 15:25:18	69	34	70	35	61	37	65	64	61
1536	60982	2020-02-12 18:26:54	70	98	25	83	9	79	3	80	6
1537	60982	2020-02-13 06:22:13	71	NA	NA	NA	NA	NA	NA	NA	NA
1538	60982	2020-02-13 09:08:33	72	88	16	100	14	87	28	22	78
1539	60982	2020-02-13 12:22:51	73	35	61	43	61	36	57	63	58
1540	60982	2020-02-13 15:05:14	74	42	55	42	67	35	63	63	37
1541	60982	2020-02-13 18:15:52	75	35	64	32	31	31	85	87	83
1542	60982	2020-02-14 06:13:26	76	92	24	93	47	93	22	50	98
1543	60982	2020-02-14 09:28:38	77	84	27	82	30	77	25	12	79
1544	60982	2020-02-14 12:20:10	78	72	38	74	37	70	55	38	66
1545	60982	2020-02-14 15:07:36	79	38	73	36	43	41	66	70	38
1546	60982	2020-02-14 18:21:29	80	100	9	100	0	90	10	100	84
1547	60982	2020-02-15 08:10:19	81	NA	NA	NA	NA	NA	NA	NA	NA
1548	60982	2020-02-15 11:17:50	82	52	29	82	26	87	32	31	61
1549	60982	2020-02-15 14:03:49	83	NA	NA	NA	NA	NA	NA	NA	NA
1550	60982	2020-02-15 17:22:29	84	5	90	5	100	5	97	98	31
1551	60982	2020-02-15 20:20:25	85	NA	NA	NA	NA	NA	NA	NA	NA
1552	61108	2020-02-25 06:02:51	1	NA	NA	NA	NA	NA	NA	NA	NA
1553	61108	2020-02-25 09:28:13	2	74	1	71	24	24	34	59	76
1554	61108	2020-02-25 12:17:34	3	71	24	73	8	64	26	68	36
1555	61108	2020-02-25 15:20:18	4	72	11	72	7	90	27	79	68
1556	61108	2020-02-25 18:00:34	5	69	0	72	4	63	12	25	69
1557	61108	2020-02-26 06:15:38	6	93	0	69	0	100	3	0	80
1558	61108	2020-02-26 09:06:14	7	73	0	87	6	88	1	30	78
1559	61108	2020-02-26 12:25:58	8	91	6	91	0	69	2	3	84
1560	61108	2020-02-26 15:10:06	9	82	81	69	16	80	67	17	78
1561	61108	2020-02-26 18:28:50	10	NA	NA	NA	NA	NA	NA	NA	NA
1562	61108	2020-02-27 06:21:51	11	65	11	76	2	96	3	89	22
1563	61108	2020-02-27 09:18:44	12	NA	NA	NA	NA	NA	NA	NA	NA
1564	61108	2020-02-27 12:18:46	13	NA	NA	NA	NA	NA	NA	NA	NA
1565	61108	2020-02-27 15:08:46	14	14	80	24	11	12	100	85	26
1566	61108	2020-02-27 18:19:42	15	35	65	17	15	23	60	16	80
1567	61108	2020-02-28 06:28:16	16	88	7	93	13	92	9	13	88
1568	61108	2020-02-28 09:12:11	17	83	8	84	12	83	17	45	79
1569	61108	2020-02-28 12:18:52	18	68	6	84	7	51	9	6	69
1570	61108	2020-02-28 15:06:18	19	90	19	84	30	59	60	74	95
1571	61108	2020-02-28 18:28:01	20	100	18	99	0	98	0	28	60
1572	61108	2020-02-29 08:16:52	21	83	22	91	0	100	0	0	90
1573	61108	2020-02-29 11:14:25	22	89	0	83	0	59	4	68	71
1574	61108	2020-02-29 14:11:43	23	NA	NA	NA	NA	NA	NA	NA	NA
1575	61108	2020-02-29 17:29:12	24	94	6	87	3	59	56	62	61
1576	61108	2020-02-29 20:11:44	25	NA	NA	NA	NA	NA	NA	NA	NA
1577	61108	2020-03-01 08:02:38	26	NA	NA	NA	NA	NA	NA	NA	NA
1578	61108	2020-03-01 11:01:37	27	NA	NA	NA	NA	NA	NA	NA	NA
1579	61108	2020-03-01 14:17:14	28	NA	NA	NA	NA	NA	NA	NA	NA
1580	61108	2020-03-01 17:19:00	29	100	3	98	0	88	3	64	71
1581	61108	2020-03-01 20:08:58	30	88	3	95	13	94	9	26	85
1582	61108	2020-03-02 06:13:50	31	NA	NA	NA	NA	NA	NA	NA	NA
1583	61108	2020-03-02 09:14:09	32	76	29	85	18	84	7	19	67
1584	61108	2020-03-02 12:14:52	33	93	3	94	2	76	19	61	63
1585	61108	2020-03-02 15:06:47	34	96	20	80	14	82	71	86	68
1586	61108	2020-03-02 18:08:18	35	85	82	87	15	29	85	88	17
1587	61108	2020-03-03 06:26:06	36	59	31	9	11	66	64	85	14
1588	61108	2020-03-03 09:29:32	37	15	73	9	63	6	88	94	4
1589	61108	2020-03-03 12:15:29	38	18	71	25	22	18	74	100	7
1590	61108	2020-03-03 15:01:25	39	21	92	16	3	11	97	89	5
1591	61108	2020-03-03 18:16:16	40	20	23	73	12	74	11	4	87
1592	61108	2020-03-04 06:19:37	41	69	0	81	16	69	32	67	63
1593	61108	2020-03-04 09:14:36	42	NA	NA	NA	NA	NA	NA	NA	NA
1594	61108	2020-03-04 12:19:01	43	90	8	90	7	80	25	62	77
1595	61108	2020-03-04 15:27:04	44	79	3	84	9	71	21	24	73
1596	61108	2020-03-04 18:11:14	45	71	6	77	11	74	15	65	57
1597	61108	2020-03-05 06:00:20	46	63	13	30	6	21	4	67	42
1598	61108	2020-03-05 09:13:22	47	NA	NA	NA	NA	NA	NA	NA	NA
1599	61108	2020-03-05 12:26:33	48	59	12	69	11	65	21	84	10
1600	61108	2020-03-05 15:12:50	49	70	2	70	5	88	11	58	70
1601	61108	2020-03-05 18:23:08	50	55	9	67	0	62	4	56	68
1602	61108	2020-03-06 06:14:15	51	59	1	59	4	71	10	21	70
1603	61108	2020-03-06 09:13:04	52	75	7	85	14	72	59	55	84
1604	61108	2020-03-06 12:23:09	53	85	15	70	9	81	15	56	78
1605	61108	2020-03-06 15:20:03	54	56	10	62	5	76	2	56	66
1606	61108	2020-03-06 18:03:37	55	82	2	83	12	76	16	49	83
1607	61108	2020-03-07 08:22:24	56	85	14	91	2	100	3	6	97
1608	61108	2020-03-07 11:16:40	57	84	4	85	5	94	6	44	79
1609	61108	2020-03-07 14:02:37	58	83	4	73	7	79	3	56	22
1610	61108	2020-03-07 17:03:28	59	75	6	77	4	70	19	58	57
1611	61108	2020-03-07 20:16:21	60	74	3	68	5	61	14	14	58
1612	61108	2020-03-08 08:04:36	61	85	7	89	5	73	6	6	83
1613	61108	2020-03-08 11:26:37	62	94	3	86	4	76	3	54	78
1614	61108	2020-03-08 14:06:37	63	91	5	78	3	75	8	68	61
1615	61108	2020-03-08 17:20:31	64	72	4	69	7	65	5	76	62
1616	61108	2020-03-08 20:03:44	65	79	9	71	14	84	4	23	76
1617	61108	2020-03-09 06:02:41	66	NA	NA	NA	NA	NA	NA	NA	NA
1618	61108	2020-03-09 09:01:44	67	75	3	71	14	71	6	7	92
1619	61108	2020-03-09 12:05:44	68	72	11	69	6	71	6	65	81
1620	61108	2020-03-09 15:02:42	69	48	11	11	10	62	11	76	63
1621	61108	2020-03-09 18:09:18	70	24	12	11	23	63	12	71	62
1622	61108	2020-03-10 06:20:38	71	15	33	36	9	41	11	67	61
1623	61108	2020-03-10 09:21:41	72	13	64	9	16	21	57	75	14
1624	61108	2020-03-10 12:05:02	73	NA	NA	NA	NA	NA	NA	NA	NA
1625	61108	2020-03-10 15:22:59	74	NA	NA	NA	NA	NA	NA	NA	NA
1626	61108	2020-03-10 18:09:05	75	18	60	16	12	21	76	18	89
1627	61108	2020-03-11 06:25:02	76	21	8	75	7	74	24	61	50
1628	61108	2020-03-11 09:12:39	77	66	58	48	19	73	17	57	76
1629	61108	2020-03-11 12:16:30	78	33	12	29	6	58	27	56	30
1630	61108	2020-03-11 15:06:52	79	72	24	72	19	71	25	59	85
1631	61108	2020-03-11 18:25:55	80	70	18	67	9	27	30	72	82
1632	61108	2020-03-12 06:22:17	81	36	61	58	6	98	7	24	70
1633	61108	2020-03-12 09:24:18	82	56	1	60	0	82	0	14	57
1634	61108	2020-03-12 12:19:10	83	30	14	56	12	59	13	9	63
1635	61108	2020-03-12 15:03:15	84	NA	NA	NA	NA	NA	NA	NA	NA
1636	61108	2020-03-12 18:24:18	85	25	71	17	7	25	85	88	21
1637	61246	2020-01-31 06:29:08	1	89	18	67	7	64	2	62	36
1638	61246	2020-01-31 09:25:14	2	91	12	100	5	81	11	8	64
1639	61246	2020-01-31 12:09:35	3	94	10	61	10	36	47	59	16
1640	61246	2020-01-31 15:01:54	4	82	6	100	0	100	0	4	100
1641	61246	2020-01-31 18:05:36	5	97	23	100	7	98	0	57	13
1642	61246	2020-02-01 08:07:24	6	70	0	69	3	91	3	3	77
1643	61246	2020-02-01 11:02:30	7	93	14	100	9	93	3	6	90
1644	61246	2020-02-01 14:29:15	8	98	6	88	11	86	1	64	42
1645	61246	2020-02-01 17:19:30	9	97	10	92	7	97	8	14	30
1646	61246	2020-02-01 20:17:14	10	89	56	65	3	63	10	50	56
1647	61246	2020-02-02 08:13:59	11	69	14	88	5	97	1	9	67
1648	61246	2020-02-02 11:09:11	12	84	9	97	6	92	2	6	88
1649	61246	2020-02-02 14:00:08	13	65	67	67	0	47	4	3	77
1650	61246	2020-02-02 17:19:04	14	84	10	87	6	68	28	22	75
1651	61246	2020-02-02 20:01:25	15	100	4	84	1	98	7	42	31
1652	61246	2020-02-03 06:27:26	16	69	19	81	14	81	7	20	64
1653	61246	2020-02-03 09:24:10	17	75	2	80	2	70	6	18	70
1654	61246	2020-02-03 12:28:52	18	73	2	98	4	70	0	40	60
1655	61246	2020-02-03 15:26:04	19	65	24	70	15	54	18	26	61
1656	61246	2020-02-03 18:22:52	20	66	11	88	1	86	7	28	71
1657	61246	2020-02-04 06:05:33	21	91	1	83	0	6	6	11	80
1658	61246	2020-02-04 09:16:15	22	87	60	38	0	54	3	10	66
1659	61246	2020-02-04 12:11:32	23	72	2	92	6	74	6	11	73
1660	61246	2020-02-04 15:11:49	24	50	59	27	11	94	11	25	53
1661	61246	2020-02-04 18:21:04	25	68	9	84	6	100	8	84	11
1662	61246	2020-02-05 06:27:28	26	73	9	94	8	95	6	7	82
1663	61246	2020-02-05 09:00:55	27	50	67	30	26	41	39	30	81
1664	61246	2020-02-05 12:03:43	28	0	61	2	0	58	6	7	89
1665	61246	2020-02-05 15:03:13	29	60	54	58	0	77	0	77	30
1666	61246	2020-02-05 18:23:24	30	83	8	84	10	82	9	89	8
1667	61246	2020-02-06 06:14:37	31	77	15	91	6	86	5	12	82
1668	61246	2020-02-06 09:11:48	32	82	0	100	0	78	0	0	79
1669	61246	2020-02-06 12:16:16	33	40	55	38	3	50	50	4	97
1670	61246	2020-02-06 15:14:45	34	61	50	50	20	50	73	20	50
1671	61246	2020-02-06 18:00:47	35	99	2	100	0	100	6	100	0
1672	61246	2020-02-07 06:00:39	36	74	7	86	5	65	14	27	59
1673	61246	2020-02-07 09:10:54	37	88	3	50	2	50	6	0	83
1674	61246	2020-02-07 12:17:56	38	65	3	14	9	76	9	3	64
1675	61246	2020-02-07 15:01:08	39	NA	NA	NA	NA	NA	NA	NA	NA
1676	61246	2020-02-07 18:11:39	40	61	16	65	9	66	11	84	17
1677	61246	2020-02-08 08:27:00	41	91	7	83	7	94	11	13	85
1678	61246	2020-02-08 11:11:48	42	96	7	88	10	90	9	6	92
1679	61246	2020-02-08 14:11:27	43	93	14	89	10	100	0	0	90
1680	61246	2020-02-08 17:07:39	44	100	11	99	9	85	3	16	92
1681	61246	2020-02-08 20:13:48	45	74	8	71	0	83	0	61	5
1682	61246	2020-02-09 08:27:47	46	96	0	86	0	80	0	0	79
1683	61246	2020-02-09 11:02:27	47	86	5	97	10	95	7	4	90
1684	61246	2020-02-09 14:18:56	48	93	0	77	0	73	0	11	74
1685	61246	2020-02-09 17:23:16	49	90	0	86	0	8	0	10	88
1686	61246	2020-02-09 20:14:43	50	47	4	61	0	80	0	55	62
1687	61246	2020-02-10 06:18:18	51	63	69	50	0	43	57	12	56
1688	61246	2020-02-10 09:28:54	52	80	11	50	9	81	2	3	76
1689	61246	2020-02-10 12:10:56	53	80	6	73	14	86	11	15	74
1690	61246	2020-02-10 15:13:48	54	97	10	100	9	100	1	4	93
1691	61246	2020-02-10 18:08:45	55	67	3	94	5	85	4	81	1
1692	61246	2020-02-11 06:26:55	56	100	0	100	0	96	6	7	75
1693	61246	2020-02-11 09:26:00	57	100	0	100	0	92	0	5	100
1694	61246	2020-02-11 12:16:42	58	98	0	99	4	99	5	0	84
1695	61246	2020-02-11 15:00:17	59	93	10	83	8	96	0	0	94
1696	61246	2020-02-11 18:22:05	60	92	2	73	14	89	5	82	11
1697	61246	2020-02-12 06:15:51	61	NA	NA	NA	NA	NA	NA	NA	NA
1698	61246	2020-02-12 09:18:04	62	92	7	90	9	94	5	2	94
1699	61246	2020-02-12 12:05:58	63	90	6	7	1	84	3	1	100
1700	61246	2020-02-12 15:29:53	64	91	1	93	3	91	2	0	98
1701	61246	2020-02-12 18:19:19	65	89	12	85	12	90	7	87	13
1702	61246	2020-02-13 06:08:22	66	94	8	88	14	9	8	22	100
1703	61246	2020-02-13 09:26:39	67	93	10	85	12	98	7	7	89
1704	61246	2020-02-13 12:03:05	68	88	0	100	4	96	3	50	50
1705	61246	2020-02-13 15:02:19	69	95	0	85	0	100	0	0	89
1706	61246	2020-02-13 18:23:45	70	77	0	94	9	96	9	60	5
1707	61246	2020-02-14 06:16:10	71	57	0	52	7	100	4	69	41
1708	61246	2020-02-14 09:13:50	72	56	0	59	0	100	0	47	50
1709	61246	2020-02-14 12:11:17	73	55	7	62	3	100	8	50	50
1710	61246	2020-02-14 15:08:49	74	70	3	94	5	100	2	2	56
1711	61246	2020-02-14 18:29:41	75	NA	NA	NA	NA	NA	NA	NA	NA
1712	61246	2020-02-15 08:17:08	76	100	8	98	4	100	11	10	88
1713	61246	2020-02-15 11:11:37	77	94	0	91	0	89	0	0	87
1714	61246	2020-02-15 14:17:13	78	NA	NA	NA	NA	NA	NA	NA	NA
1715	61246	2020-02-15 17:05:49	79	NA	NA	NA	NA	NA	NA	NA	NA
1716	61246	2020-02-15 20:19:48	80	NA	NA	NA	NA	NA	NA	NA	NA
1717	61246	2020-02-16 08:27:35	81	95	1	100	3	100	1	8	100
1718	61246	2020-02-16 11:23:52	82	82	5	96	11	99	1	2	91
1719	61246	2020-02-16 14:02:45	83	92	0	79	3	78	7	1	74
1720	61246	2020-02-16 17:17:45	84	85	2	80	4	100	1	25	76
1721	61246	2020-02-16 20:28:07	85	87	9	90	5	83	8	55	13
1722	61446	2020-02-08 08:04:16	1	NA	NA	NA	NA	NA	NA	NA	NA
1723	61446	2020-02-08 11:27:45	2	80	8	87	8	77	14	10	75
1724	61446	2020-02-08 14:11:28	3	85	2	86	14	84	10	8	82
1725	61446	2020-02-08 17:07:42	4	79	0	77	7	84	3	14	82
1726	61446	2020-02-08 20:24:04	5	NA	NA	NA	NA	NA	NA	NA	NA
1727	61446	2020-02-09 08:02:42	6	75	6	83	11	79	9	14	78
1728	61446	2020-02-09 11:00:27	7	84	7	87	13	89	11	7	83
1729	61446	2020-02-09 14:06:48	8	79	9	89	9	80	11	0	75
1730	61446	2020-02-09 17:28:41	9	77	0	77	10	94	1	3	78
1731	61446	2020-02-09 20:00:35	10	69	0	79	14	85	11	63	26
1732	61446	2020-02-10 06:28:27	11	69	1	69	11	69	10	5	70
1733	61446	2020-02-10 09:11:25	12	86	0	80	9	75	6	20	74
1734	61446	2020-02-10 12:22:09	13	86	0	72	10	92	8	0	80
1735	61446	2020-02-10 15:22:55	14	68	0	74	6	71	20	16	58
1736	61446	2020-02-10 18:08:42	15	79	2	80	3	78	0	61	26
1737	61446	2020-02-11 06:13:02	16	58	0	80	0	64	3	9	75
1738	61446	2020-02-11 09:27:02	17	98	0	100	0	73	7	12	81
1739	61446	2020-02-11 12:23:23	18	95	0	95	0	92	0	8	92
1740	61446	2020-02-11 15:28:22	19	95	4	95	6	95	6	10	95
1741	61446	2020-02-11 18:03:30	20	98	0	96	0	94	0	80	15
1742	61446	2020-02-12 06:29:37	21	59	0	68	11	86	5	5	68
1743	61446	2020-02-12 09:14:23	22	73	0	68	0	80	0	11	65
1744	61446	2020-02-12 12:18:38	23	74	2	82	0	89	0	0	76
1745	61446	2020-02-12 15:23:51	24	86	0	77	0	74	11	7	71
1746	61446	2020-02-12 18:27:50	25	70	0	71	21	64	4	58	27
1747	61446	2020-02-13 06:21:44	26	55	2	71	11	73	0	0	64
1748	61446	2020-02-13 09:23:55	27	73	0	81	1	76	0	6	77
1749	61446	2020-02-13 12:17:53	28	75	0	77	0	82	0	0	69
1750	61446	2020-02-13 15:29:47	29	NA	NA	NA	NA	NA	NA	NA	NA
1751	61446	2020-02-13 18:25:31	30	77	0	84	0	70	3	70	22
1752	61446	2020-02-14 06:07:25	31	63	0	63	6	79	17	9	64
1753	61446	2020-02-14 09:26:42	32	80	0	83	4	88	0	0	84
1754	61446	2020-02-14 12:18:45	33	80	0	81	7	81	0	0	81
1755	61446	2020-02-14 15:26:37	34	83	0	81	0	87	13	11	69
1756	61446	2020-02-14 18:28:25	35	75	0	86	0	74	0	74	0
1757	61446	2020-02-15 08:19:24	36	79	0	87	0	75	0	11	69
1758	61446	2020-02-15 11:27:28	37	79	0	80	0	87	0	0	78
1759	61446	2020-02-15 14:04:16	38	75	0	84	5	81	0	0	71
1760	61446	2020-02-15 17:09:27	39	83	0	74	0	77	0	0	77
1761	61446	2020-02-15 20:02:05	40	88	0	78	0	78	0	64	0
1762	61446	2020-02-16 08:03:16	41	80	0	84	7	81	0	0	70
1763	61446	2020-02-16 11:09:21	42	85	0	83	0	86	0	0	81
1764	61446	2020-02-16 14:19:38	43	87	0	80	0	91	0	0	77
1765	61446	2020-02-16 17:08:16	44	86	0	78	0	67	0	0	76
1766	61446	2020-02-16 20:23:31	45	70	0	73	0	96	0	60	4
1767	61446	2020-02-17 06:12:54	46	73	0	73	10	64	10	3	72
1768	61446	2020-02-17 09:18:56	47	NA	NA	NA	NA	NA	NA	NA	NA
1769	61446	2020-02-17 12:26:09	48	74	1	78	1	81	0	0	68
1770	61446	2020-02-17 15:28:02	49	NA	NA	NA	NA	NA	NA	NA	NA
1771	61446	2020-02-17 18:13:05	50	72	0	76	0	68	9	68	0
1772	61446	2020-02-18 06:01:03	51	67	0	62	0	71	8	11	69
1773	61446	2020-02-18 09:23:44	52	79	1	83	0	77	10	0	65
1774	61446	2020-02-18 12:15:20	53	73	1	82	14	83	3	4	65
1775	61446	2020-02-18 15:14:07	54	80	0	82	2	81	0	10	72
1776	61446	2020-02-18 18:14:18	55	NA	NA	NA	NA	NA	NA	NA	NA
1777	61446	2020-02-19 06:06:44	56	76	5	73	9	70	13	11	69
1778	61446	2020-02-19 09:07:49	57	82	0	86	0	65	0	10	77
1779	61446	2020-02-19 12:22:25	58	NA	NA	NA	NA	NA	NA	NA	NA
1780	61446	2020-02-19 15:17:48	59	83	0	80	2	83	3	1	68
1781	61446	2020-02-19 18:19:27	60	66	0	74	0	69	0	66	0
1782	61446	2020-02-20 06:11:14	61	65	1	67	16	70	5	6	65
1783	61446	2020-02-20 09:11:19	62	70	0	62	7	68	3	2	65
1784	61446	2020-02-20 12:05:15	63	72	5	77	0	68	1	0	73
1785	61446	2020-02-20 15:11:26	64	NA	NA	NA	NA	NA	NA	NA	NA
1786	61446	2020-02-20 18:12:17	65	77	0	76	0	67	0	64	7
1787	61446	2020-02-21 06:24:37	66	77	0	73	0	84	2	8	76
1788	61446	2020-02-21 09:03:41	67	81	0	84	0	84	6	0	83
1789	61446	2020-02-21 12:29:03	68	69	4	80	22	72	1	6	71
1790	61446	2020-02-21 15:05:12	69	77	0	80	0	76	4	0	75
1791	61446	2020-02-21 18:26:48	70	NA	NA	NA	NA	NA	NA	NA	NA
1792	61446	2020-02-22 08:04:31	71	85	2	78	3	78	1	5	71
1793	61446	2020-02-22 11:09:36	72	89	0	94	0	88	0	0	90
1794	61446	2020-02-22 14:21:16	73	NA	NA	NA	NA	NA	NA	NA	NA
1795	61446	2020-02-22 17:26:28	74	79	0	84	0	86	4	0	71
1796	61446	2020-02-22 20:04:48	75	90	0	85	8	79	0	72	0
1797	61446	2020-02-23 08:22:02	76	NA	NA	NA	NA	NA	NA	NA	NA
1798	61446	2020-02-23 11:17:12	77	76	1	66	0	74	12	15	71
1799	61446	2020-02-23 14:00:33	78	66	1	84	8	70	0	4	66
1800	61446	2020-02-23 17:08:50	79	79	0	79	0	77	7	14	72
1801	61446	2020-02-23 20:10:44	80	76	1	80	0	70	0	63	7
1802	61446	2020-02-24 06:07:06	81	64	1	68	0	70	9	6	70
1803	61446	2020-02-24 09:27:02	82	76	0	82	6	77	5	0	74
1804	61446	2020-02-24 12:00:24	83	NA	NA	NA	NA	NA	NA	NA	NA
1805	61446	2020-02-24 15:15:07	84	89	0	86	1	82	7	0	81
1806	61446	2020-02-24 18:11:25	85	72	0	79	0	67	0	75	3
1807	61521	2020-05-03 08:21:05	1	63	11	92	0	76	4	8	64
1808	61521	2020-05-03 11:27:59	2	96	10	83	0	82	0	11	100
1809	61521	2020-05-03 14:09:04	3	92	0	90	10	68	0	0	71
1810	61521	2020-05-03 17:04:55	4	88	4	84	16	58	31	36	57
1811	61521	2020-05-03 20:11:21	5	99	11	84	16	60	13	65	32
1812	61521	2020-05-04 06:01:39	6	NA	NA	NA	NA	NA	NA	NA	NA
1813	61521	2020-05-04 09:25:14	7	94	0	97	0	76	0	0	95
1814	61521	2020-05-04 12:02:24	8	NA	NA	NA	NA	NA	NA	NA	NA
1815	61521	2020-05-04 15:01:52	9	NA	NA	NA	NA	NA	NA	NA	NA
1816	61521	2020-05-04 18:07:45	10	92	0	87	11	65	12	18	65
1817	61521	2020-05-05 06:03:50	11	68	0	65	9	51	17	13	36
1818	61521	2020-05-05 09:17:00	12	66	0	91	5	75	5	6	93
1819	61521	2020-05-05 12:01:08	13	83	10	91	6	72	8	32	90
1820	61521	2020-05-05 15:23:07	14	84	7	75	13	31	12	16	70
1821	61521	2020-05-05 18:08:17	15	81	18	73	19	91	27	41	39
1822	61521	2020-05-06 06:02:44	16	62	9	60	5	55	11	50	42
1823	61521	2020-05-06 09:27:20	17	64	26	95	19	64	12	4	89
1824	61521	2020-05-06 12:25:30	18	75	13	66	29	77	40	31	60
1825	61521	2020-05-06 15:01:08	19	61	3	64	26	46	34	23	74
1826	61521	2020-05-06 18:23:58	20	74	32	64	11	65	20	33	59
1827	61521	2020-05-07 06:13:55	21	70	11	64	24	50	9	44	58
1828	61521	2020-05-07 09:18:00	22	63	4	73	12	34	10	1	76
1829	61521	2020-05-07 12:27:51	23	73	18	69	9	62	55	42	43
1830	61521	2020-05-07 15:26:05	24	68	19	68	9	34	68	31	64
1831	61521	2020-05-07 18:02:55	25	77	37	68	22	55	23	53	32
1832	61521	2020-05-08 06:03:09	26	62	6	64	4	55	11	13	38
1833	61521	2020-05-08 09:12:29	27	82	8	92	6	42	24	9	86
1834	61521	2020-05-08 12:02:58	28	66	6	67	4	30	36	34	62
1835	61521	2020-05-08 15:19:13	29	86	12	85	4	79	2	13	83
1836	61521	2020-05-08 18:18:44	30	65	55	54	9	39	57	68	19
1837	61521	2020-05-09 08:12:51	31	89	28	79	33	59	10	1	95
1838	61521	2020-05-09 11:23:20	32	62	12	76	31	66	14	13	91
1839	61521	2020-05-09 14:26:36	33	74	5	87	17	51	16	20	63
1840	61521	2020-05-09 17:26:13	34	NA	NA	NA	NA	NA	NA	NA	NA
1841	61521	2020-05-09 20:25:43	35	68	7	82	12	63	0	18	84
1842	61521	2020-05-10 08:06:25	36	78	14	76	3	81	12	36	66
1843	61521	2020-05-10 11:26:09	37	NA	NA	NA	NA	NA	NA	NA	NA
1844	61521	2020-05-10 14:15:10	38	NA	NA	NA	NA	NA	NA	NA	NA
1845	61521	2020-05-10 17:28:04	39	NA	NA	NA	NA	NA	NA	NA	NA
1846	61521	2020-05-10 20:15:14	40	64	19	71	20	60	10	27	62
1847	61521	2020-05-11 06:27:59	41	68	2	68	0	58	0	9	44
1848	61521	2020-05-11 09:05:20	42	71	0	78	4	61	7	6	82
1849	61521	2020-05-11 12:14:09	43	63	10	68	38	35	54	5	83
1850	61521	2020-05-11 15:17:12	44	69	6	67	9	34	27	10	67
1851	61521	2020-05-11 18:06:46	45	57	27	67	17	58	14	34	55
1852	61521	2020-05-12 06:19:41	46	63	7	74	30	33	34	55	41
1853	61521	2020-05-12 09:01:59	47	58	20	75	15	35	17	21	76
1854	61521	2020-05-12 12:14:47	48	52	11	69	14	48	13	62	51
1855	61521	2020-05-12 15:02:56	49	60	11	64	16	58	29	26	65
1856	61521	2020-05-12 18:00:16	50	61	10	64	9	61	28	77	63
1857	61521	2020-05-13 06:26:52	51	75	18	76	15	60	31	38	60
1858	61521	2020-05-13 09:09:16	52	80	7	76	10	31	6	12	73
1859	61521	2020-05-13 12:23:03	53	59	11	76	12	26	33	34	72
1860	61521	2020-05-13 15:04:54	54	68	17	86	33	38	49	43	69
1861	61521	2020-05-13 18:26:28	55	92	18	93	18	75	32	59	35
1862	61521	2020-05-14 06:18:18	56	60	9	59	0	46	14	18	12
1863	61521	2020-05-14 09:16:36	57	62	14	65	20	40	13	18	88
1864	61521	2020-05-14 12:05:32	58	66	3	98	19	42	24	34	68
1865	61521	2020-05-14 15:07:50	59	66	19	86	27	31	39	38	73
1866	61521	2020-05-14 18:02:16	60	71	9	79	14	79	9	74	40
1867	61521	2020-05-15 06:25:12	61	70	1	79	9	42	8	22	35
1868	61521	2020-05-15 09:21:16	62	73	13	100	19	37	24	18	74
1869	61521	2020-05-15 12:05:49	63	66	40	77	2	37	8	32	67
1870	61521	2020-05-15 15:03:49	64	71	11	75	15	32	38	32	64
1871	61521	2020-05-15 18:07:37	65	NA	NA	NA	NA	NA	NA	NA	NA
1872	61521	2020-05-16 08:12:51	66	60	20	77	13	67	16	15	62
1873	61521	2020-05-16 11:09:42	67	84	1	98	3	86	7	6	86
1874	61521	2020-05-16 14:14:27	68	NA	NA	NA	NA	NA	NA	NA	NA
1875	61521	2020-05-16 17:08:40	69	84	2	100	3	72	4	5	70
1876	61521	2020-05-16 20:23:12	70	69	9	73	15	67	2	40	38
1877	61521	2020-05-17 08:22:56	71	79	11	77	9	62	2	0	71
1878	61521	2020-05-17 11:09:19	72	NA	NA	NA	NA	NA	NA	NA	NA
1879	61521	2020-05-17 14:10:49	73	NA	NA	NA	NA	NA	NA	NA	NA
1880	61521	2020-05-17 17:09:10	74	94	3	96	2	74	5	67	19
1881	61521	2020-05-17 20:19:28	75	84	7	91	6	80	8	15	63
1882	61521	2020-05-18 06:02:43	76	NA	NA	NA	NA	NA	NA	NA	NA
1883	61521	2020-05-18 09:11:02	77	79	0	83	27	45	13	4	86
1884	61521	2020-05-18 12:10:41	78	83	4	90	32	39	7	5	82
1885	61521	2020-05-18 15:27:45	79	NA	NA	NA	NA	NA	NA	NA	NA
1886	61521	2020-05-18 18:11:13	80	NA	NA	NA	NA	NA	NA	NA	NA
1887	61521	2020-05-19 06:07:21	81	61	14	66	13	46	17	14	60
1888	61521	2020-05-19 09:28:19	82	66	18	60	4	23	20	29	82
1889	61521	2020-05-19 12:23:31	83	66	8	77	9	28	13	22	70
1890	61521	2020-05-19 15:07:43	84	58	0	83	2	42	8	17	59
1891	61521	2020-05-19 18:22:24	85	77	0	91	3	63	10	31	38
1892	61826	2020-02-17 06:07:04	1	11	18	8	12	44	21	80	13
1893	61826	2020-02-17 09:03:59	2	39	13	68	41	68	29	43	23
1894	61826	2020-02-17 12:10:48	3	56	16	65	42	61	34	31	46
1895	61826	2020-02-17 15:14:36	4	59	9	68	12	72	10	18	11
1896	61826	2020-02-17 18:10:12	5	25	0	63	24	10	12	8	36
1897	61826	2020-02-18 06:20:01	6	46	12	43	12	39	21	20	65
1898	61826	2020-02-18 09:28:21	7	69	17	68	28	60	14	9	78
1899	61826	2020-02-18 12:04:36	8	59	20	55	31	62	22	38	28
1900	61826	2020-02-18 15:16:48	9	8	78	27	85	21	78	39	36
1901	61826	2020-02-18 18:03:27	10	20	27	56	29	16	31	23	78
1902	61826	2020-02-19 06:00:59	11	15	59	10	53	12	60	93	3
1903	61826	2020-02-19 09:28:50	12	29	56	28	61	40	59	76	7
1904	61826	2020-02-19 12:03:34	13	58	39	56	23	57	41	70	17
1905	61826	2020-02-19 15:13:53	14	41	40	56	33	13	42	42	3
1906	61826	2020-02-19 18:07:06	15	15	18	53	50	45	23	24	46
1907	61826	2020-02-20 06:29:46	16	12	56	27	38	63	27	46	18
1908	61826	2020-02-20 09:14:41	17	44	19	74	39	48	8	30	54
1909	61826	2020-02-20 12:02:12	18	57	16	73	26	78	13	32	46
1910	61826	2020-02-20 15:29:47	19	19	73	19	10	10	2	84	17
1911	61826	2020-02-20 18:23:22	20	46	21	50	71	50	40	38	66
1912	61826	2020-02-21 06:05:51	21	16	16	45	43	33	46	24	28
1913	61826	2020-02-21 09:28:49	22	45	44	64	40	50	41	39	44
1914	61826	2020-02-21 12:13:01	23	61	28	69	32	40	30	28	75
1915	61826	2020-02-21 15:09:33	24	38	40	44	84	40	73	60	46
1916	61826	2020-02-21 18:03:52	25	42	38	44	54	42	34	10	80
1917	61826	2020-02-22 08:12:51	26	50	22	49	64	25	40	35	13
1918	61826	2020-02-22 11:20:56	27	28	15	38	60	55	17	13	44
1919	61826	2020-02-22 14:20:03	28	23	15	57	62	42	26	13	56
1920	61826	2020-02-22 17:24:10	29	10	71	28	71	7	95	35	43
1921	61826	2020-02-22 20:06:49	30	39	18	46	9	37	61	39	70
1922	61826	2020-02-23 08:02:23	31	NA	NA	NA	NA	NA	NA	NA	NA
1923	61826	2020-02-23 11:18:05	32	29	19	57	26	19	36	83	16
1924	61826	2020-02-23 14:11:03	33	30	23	41	56	52	11	81	12
1925	61826	2020-02-23 17:03:16	34	24	47	60	21	27	34	47	43
1926	61826	2020-02-23 20:00:25	35	80	10	87	3	50	1	2	90
1927	61826	2020-02-24 06:06:28	36	NA	NA	NA	NA	NA	NA	NA	NA
1928	61826	2020-02-24 09:17:32	37	41	6	57	22	66	20	57	22
1929	61826	2020-02-24 12:04:10	38	59	0	69	22	60	16	61	23
1930	61826	2020-02-24 15:27:04	39	54	9	53	10	64	18	43	42
1931	61826	2020-02-24 18:08:36	40	61	7	77	12	77	13	29	69
1932	61826	2020-02-25 06:04:51	41	29	3	46	38	53	4	62	22
1933	61826	2020-02-25 09:11:59	42	58	17	75	12	54	10	36	40
1934	61826	2020-02-25 12:19:18	43	16	15	54	9	14	9	52	40
1935	61826	2020-02-25 15:16:04	44	65	12	67	38	31	43	58	23
1936	61826	2020-02-25 18:10:37	45	50	6	66	3	37	8	4	81
1937	61826	2020-02-26 06:09:21	46	30	59	50	17	31	46	60	25
1938	61826	2020-02-26 09:29:59	47	16	53	30	62	25	77	39	24
1939	61826	2020-02-26 12:27:47	48	16	7	45	34	57	10	59	19
1940	61826	2020-02-26 15:22:33	49	62	36	72	36	58	34	39	50
1941	61826	2020-02-26 18:20:36	50	57	48	55	19	62	18	8	79
1942	61826	2020-02-27 06:17:55	51	34	36	30	23	13	17	72	17
1943	61826	2020-02-27 09:03:21	52	8	22	31	74	24	56	65	10
1944	61826	2020-02-27 12:22:11	53	52	27	41	28	20	71	76	5
1945	61826	2020-02-27 15:10:35	54	21	33	17	63	36	46	70	18
1946	61826	2020-02-27 18:29:11	55	45	11	82	11	74	10	12	80
1947	61826	2020-02-28 06:06:22	56	NA	NA	NA	NA	NA	NA	NA	NA
1948	61826	2020-02-28 09:03:08	57	43	12	50	11	73	13	83	4
1949	61826	2020-02-28 12:23:34	58	56	7	45	7	70	24	76	9
1950	61826	2020-02-28 15:20:08	59	31	16	32	17	58	14	71	13
1951	61826	2020-02-28 18:01:07	60	44	23	62	0	58	24	10	68
1952	61826	2020-02-29 08:12:13	61	17	68	55	15	41	71	79	6
1953	61826	2020-02-29 11:11:28	62	50	17	67	10	77	12	78	8
1954	61826	2020-02-29 14:03:54	63	25	53	55	20	29	12	78	12
1955	61826	2020-02-29 17:13:33	64	2	68	15	26	40	64	81	0
1956	61826	2020-02-29 20:12:01	65	41	11	41	7	69	9	11	55
1957	61826	2020-03-01 08:14:53	66	40	19	62	19	58	19	73	25
1958	61826	2020-03-01 11:25:20	67	40	19	50	4	71	39	61	19
1959	61826	2020-03-01 14:14:04	68	NA	NA	NA	NA	NA	NA	NA	NA
1960	61826	2020-03-01 17:04:03	69	44	2	47	23	70	14	63	47
1961	61826	2020-03-01 20:28:32	70	50	11	70	15	78	10	57	44
1962	61826	2020-03-02 06:29:49	71	46	15	37	74	42	22	74	13
1963	61826	2020-03-02 09:21:17	72	75	16	39	9	47	51	56	14
1964	61826	2020-03-02 12:13:23	73	45	29	61	72	45	66	61	4
1965	61826	2020-03-02 15:00:19	74	62	30	73	30	66	20	39	48
1966	61826	2020-03-02 18:04:51	75	50	22	65	20	56	18	15	61
1967	61826	2020-03-03 06:23:42	76	46	19	43	28	50	17	74	12
1968	61826	2020-03-03 09:09:17	77	41	22	18	21	30	58	88	15
1969	61826	2020-03-03 12:08:16	78	34	9	45	21	50	4	74	5
1970	61826	2020-03-03 15:01:40	79	50	22	21	24	70	13	50	20
1971	61826	2020-03-03 18:23:18	80	57	9	52	12	63	17	46	42
1972	61826	2020-03-04 06:05:06	81	NA	NA	NA	NA	NA	NA	NA	NA
1973	61826	2020-03-04 09:20:47	82	55	6	56	12	54	12	53	53
1974	61826	2020-03-04 12:22:16	83	59	27	83	26	50	25	62	28
1975	61826	2020-03-04 15:19:35	84	70	10	61	3	66	4	20	50
1976	61826	2020-03-04 18:08:15	85	NA	NA	NA	NA	NA	NA	NA	NA
1977	61840	2020-02-19 06:05:08	1	74	4	90	3	84	0	9	84
1978	61840	2020-02-19 09:15:04	2	100	4	93	7	94	4	7	93
1979	61840	2020-02-19 12:11:17	3	98	2	87	4	100	0	8	91
1980	61840	2020-02-19 15:21:45	4	100	0	100	0	83	27	5	100
1981	61840	2020-02-19 18:06:50	5	83	1	98	5	100	6	87	13
1982	61840	2020-02-20 06:06:09	6	71	20	80	2	83	9	46	56
1983	61840	2020-02-20 09:02:43	7	84	7	87	5	100	0	27	70
1984	61840	2020-02-20 12:15:55	8	78	5	82	0	100	0	0	79
1985	61840	2020-02-20 15:07:07	9	NA	NA	NA	NA	NA	NA	NA	NA
1986	61840	2020-02-20 18:06:10	10	NA	NA	NA	NA	NA	NA	NA	NA
1987	61840	2020-02-21 06:21:32	11	93	13	100	1	95	0	11	81
1988	61840	2020-02-21 09:25:18	12	85	0	92	0	100	0	21	80
1989	61840	2020-02-21 12:06:56	13	77	0	84	0	100	0	0	74
1990	61840	2020-02-21 15:28:44	14	73	8	70	44	73	4	16	76
1991	61840	2020-02-21 18:07:54	15	100	0	100	0	98	0	81	0
1992	61840	2020-02-22 08:27:05	16	95	8	88	2	100	0	5	91
1993	61840	2020-02-22 11:02:06	17	100	0	100	3	97	1	0	100
1994	61840	2020-02-22 14:15:36	18	90	0	92	0	97	0	0	88
1995	61840	2020-02-22 17:08:36	19	98	0	96	0	80	5	26	84
1996	61840	2020-02-22 20:21:38	20	98	0	91	1	96	0	91	0
1997	61840	2020-02-23 08:02:05	21	100	0	100	0	100	0	4	91
1998	61840	2020-02-23 11:06:55	22	100	0	98	0	100	0	0	100
1999	61840	2020-02-23 14:10:13	23	100	4	100	4	63	24	39	89
[truncated: 2,462 more rows]
