# Supplementary material for: Emotion network density in burnout
Source: BMC Psychol. 2021 Oct 30;9:170. doi: 10.1186/s40359-021-00670-y (PMC8556828; doi:10.1186/s40359-021-00670-y)
Supplement: Supplementary file 3 — Additional file 3. R code used in the presented analyses [file 40359_2021_670_MOESM3_ESM.r]

##############################################################################
#									                                                           #
# 	                Emotion Network Density in Burnout                       #
#                                                                            #
#                                                                            #
#                       Code Version 1.3 (18.05.2021)                        #
#                                                                            #
##############################################################################


###### Table of Contents #####################################################
#----- 1. Load libraries ----------------------------------------------------#
#----- 2. Import and prepare data -------------------------------------------#
#----- 3. Descriptive -------------------------------------------------------#
#----- 4. Network Models ----------------------------------------------------#
#-----  4.1 Estimation ------------------------------------------------------#
#-----  4.2 Plotting  -------------------------------------------------------#
#-----  4.3 Calculate Density  ----------------------------------------------#
#----- 5. Correlation -------------------------------------------------------#
#----- 6. Secondary Analysis ------------------------------------------------#
#----- 7. Session Info  -----------------------------------------------------#


## General Notes ##
# 

###### 1. Load Libraries #####################################################
# Data handling + basic calculations
if(!require("tidyverse")) install.packages("tidyverse")
if(!require("readr")) install.packages("readr")
if(!require("psych")) install.packages("psych")

# Table &  Figure
if(!require("table1")) install.packages("table1")
if(!require("ggpubr")) install.packages("ggpubr")

# Network
if(!require("qgraph")) install.packages("qgraph")
if(!require("mlVAR")) install.packages("mlVAR")
if(!require("reshape2")) install.packages("reshape2")
if(!require("tseries")) install.packages("tseries")

###### 2. Import and prepare data ############################################
#### Import 
#Use the R Studio import function, using ";" to encode separation of data points OR add the data to the project folder 
data_EMA_raw <- read_delim("ETR2_data_EMA_selected.csv", ";", escape_double = FALSE, trim_ws = TRUE)

#Use the R Studio import function, using ";" to encode separation of data points OR add the data to the project folder 
data_Start_End <- read_delim("ETR2_data_Start_End_selected.csv", 
                          ";", escape_double = FALSE, trim_ws = TRUE)

#### Prepare
## END data
data_Start <- data_Start_End %>% 
  select(ID, gender, age, profession, specifier, work_hour_weekly, overtime_hour_weekly)

data_End <- data_Start_End %>% 
  select(ID, MBI_end_1:MBI_end_16) %>% 
  mutate(EE = (MBI_end_1+ MBI_end_2 + MBI_end_3 + MBI_end_4 + MBI_end_6)/5,
       PA = (7-MBI_end_5 + 7-MBI_end_7 + 7-MBI_end_10 + 7-MBI_end_11 + 
               7-MBI_end_12 + 7-MBI_end_16)/6, #recode levels: 0-7
       DP = (MBI_end_8 + MBI_end_9 + MBI_end_13 + MBI_end_14 + MBI_end_15)/5,
       MBI_total = 0.4*EE+0.3*DP+0.3*PA)

## EMA data
data_EMA  <- data_EMA_raw %>%
  select(- X1) %>% 
  mutate(Day =  as.numeric(as.Date(Time))) %>% 
  filter(ID %in% data_Start$ID)


###### 3. Descriptive ########################################################

## Summary
summary(data_EMA)
summary(data_End)
summary(data_Start)

## TABLE 1
data_Table1 <- data_Start 

#Cleaning
data_Table1$profession[data_Table1$profession == "weitere (spezifizieren)"] <- "Med. Stud."
data_Table1[38,4] <- "Other"
data_Table1[40,4] <- "Other"
  
#Generate
table1::label(data_Table1$age) <- "Age"
table1::label(data_Table1$gender) <- "Gender"
table1::label(data_Table1$work_hour_weekly) <- "Work hours"
table1::label(data_Table1$overtime_hour_weekly) <- "Overtime"
table1::label(data_Table1$profession) <- "Profession"

TABLE1 <- table1::table1(~age + gender + work_hour_weekly + overtime_hour_weekly + profession,
                          render.continuous=c(.="Median [Q1,Q3]"),
                          data = data_Table1)
TABLE1

## Number of observations EMA per participant
N_of_Obs <- data_EMA %>%
  group_by(ID) %>%
  summarise(n = 85-(sum(is.na(frustrated)))) %>% 
  ungroup()

summary(N_of_Obs)

## Cronbach's Alpha
#Burnout
psych::alpha(subset(data_End, select = (MBI_end_1:MBI_end_16)), 
             keys=c("MBI_end_5", "MBI_end_7", "MBI_end_10","MBI_end_11", "MBI_end_12", "MBI_end_16"))

###### 4. Network Models #####################################################
### Prepare
# Rename
colnames(data_EMA) <- c("ID","Time","beepvar", "happy", "F", "satisfied", "W", "relaxed", "S", "energy", "E", "Day")

# Identify
Vars <- c("S","F","W","E")

### 4.1 Estimate network mlVAR ####
resML <- mlVAR(data_EMA, Vars,beepvar = "beepvar", dayvar = "Day", idvar= "ID", lags=1, scale = TRUE, scaleWithin = FALSE, nCores = 5)

### 4.2 Plotting the results using qgraph ####
summary(resML)

### FIGURE 1 - Temporal Network - Average Group Network
pdf("Figure_1.pdf", width=20, height=20)
fig1 <- plot(resML, "temporal", nonsig="hide",labels = c("S","F","W","E"), layout = "circle",  theme = "gray")
dev.off()

# Temporal Network - Different Subjects
plot(resML, type = "temporal", lag = 1, partial = TRUE, SD = FALSE, subject = 6, 
     nonsig = "show", alpha = 0.05, onlySig = FALSE, 
     layout = "circle",  theme = "colorblind")

plot(resML, type = "temporal", lag = 1, partial = TRUE, SD = FALSE, subject = 8, 
     nonsig = "show", alpha = 0.05, onlySig = FALSE, 
     layout = "circle",  theme = "colorblind")

plot(resML, type = "temporal", lag = 1, partial = TRUE, SD = FALSE, subject = 12, 
     nonsig = "show", alpha = 0.05, onlySig = FALSE, 
     layout = "circle",  theme = "colorblind")

plot(resML, type = "temporal", lag = 1, partial = TRUE, SD = FALSE, subject = 22, 
     nonsig = "show", alpha = 0.05, onlySig = FALSE, 
     layout = "circle",  theme = "colorblind")


### FIGURE 2 - two subjects
pdf("Figure_2.pdf", width=20, height=10)
par(mfrow=c(1,2))
fig2 <- plot(resML, type = "temporal", lag = 1, partial = TRUE, SD = FALSE, subject = 8, 
             nonsig = "show", alpha = 0.05, onlySig = FALSE, 
             layout = "circle",  theme = "gray", labels =c("S","F","W","E"))
fig3 <- plot(resML, type = "temporal", lag = 1, partial = TRUE, SD = FALSE, subject = 22, 
             nonsig = "show", alpha = 0.05, onlySig = FALSE, 
             layout = "circle",  theme = "gray", labels =c("S","F","W","E"))
dev.off()

### 4.3 Calculate Density ####
res <- list()
resML$results$Beta$subject
for (i in 1:47){
  data_indiv <- resML$results$Beta$subject[[i]] %>% 
    as_tibble()
  
  sum <- sum(abs(data_indiv)) #absolute sum
  nOBS <- nrow(data_indiv) * nrow(data_indiv) #number of observation
  
  Density = sum/nOBS
  res[[i]] <- Density
}

Results_density <- as_tibble(unlist(res), ncol = 47, byrow = TRUE)


## Check outliers for density
dens_mean <- mean(Results_density$value)
dens_sd <- sd(Results_density$value)

dens_3SD_pos = dens_mean + 3*dens_sd
dens_3SD_neg = dens_mean - 3*dens_sd

Results_density %>% 
  filter(value < dens_3SD_neg | value > dens_3SD_pos) # No outliers

###### 5. Correlation ########################################################

## Add MBI
Results_density$MBI_total <- data_End$MBI_total
summary(Results_density)

### Correlations
cor.test(Results_density$value, Results_density$MBI_total, alternative = "greater", method = "pearson")
cor.test(Results_density$value, Results_density$MBI_total, alternative = "greater", method = "spearman")


# Plot
pdf("Figure_3.pdf", width=5, height=5)
ggscatter(Results_density, x = "value", y = "MBI_total", 
          add = "reg.line", conf.int = TRUE, 
          cor.coef = FALSE, cor.method = "spearman",
          xlab = "Network density", ylab = "Burnout severity")
dev.off()

ggscatter(Results_density, x = "value", y = "MBI_total", 
          add = "reg.line", conf.int = TRUE, 
          cor.coef = FALSE, cor.method = "pearson",
          xlab = "Network density", ylab = "Burnout severity")


###### 6. Secondary Analysis -#################################################

### Prepare
# Rename
data_EMA_sec <- data_EMA
colnames(data_EMA_sec) <- c("ID","Time","beepvar", "H", "F", "S", "W", "R", "Str", "E", "Exh", "Day")

# Identify
Vars_sec <- c("H","S","R","E")

### 6.1 Estimate network mlVAR ####
resML_secondary <- mlVAR(data_EMA_sec,Vars_sec ,beepvar = "beepvar", dayvar = "Day", idvar= "ID", lags=1, scale = TRUE, scaleWithin = FALSE, nCores = 5)

### 6.2 Plotting the results using qgraph ####
summary(resML_secondary)

# FIGURE S1 - Temporal Network - Average Group Network
pdf("Figure_S1_sec.pdf", width=20, height=20)
fig1 <- plot(resML_secondary, "temporal", nonsig="hide",labels = c("S","F","W","E"), layout = "circle",  theme = "colorblind")
dev.off()


### 6.3 Calculate Density   ####
res_sec <- list()
resML_secondary$results$Beta$subject
for (i in 1:47){
  data_indiv <- resML_secondary$results$Beta$subject[[i]] %>% 
    as_tibble()
  
  sum <- sum(abs(data_indiv)) #absolute sum
  nOBS <- nrow(data_indiv) * nrow(data_indiv) #number of observation
  
  Density = sum/nOBS
  
  res_sec[[i]] <- Density
}

Results_density_sec <- as_tibble(unlist(res_sec), ncol = 47, byrow = TRUE)

## Check outliers for density
dens_mean_sec <- mean(Results_density_sec$value)
dens_sd_sec <- sd(Results_density_sec$value)

dens_3SD_pos_sec = dens_mean_sec + 3*dens_sd_sec
dens_3SD_neg_sec = dens_mean_sec - 3*dens_sd_sec

Results_density_sec %>% 
  filter(value < dens_3SD_neg | value > dens_3SD_pos) # No outliers

### 6.4. Correlation   ####

## Add MBI
Results_density_sec$MBI_total <- data_End$MBI_total
summary(Results_density_sec)

### Correlations
cor.test(Results_density_sec$value, Results_density_sec$MBI_total, alternative = "greater", method = "pearson")
cor.test(Results_density_sec$value, Results_density_sec$MBI_total, alternative = "greater", method = "spearman")


# Plot
pdf("Figure_S2.pdf", width=5, height=5)
ggscatter(Results_density_sec, x = "value", y = "MBI_total", 
          add = "reg.line", conf.int = TRUE, 
          cor.coef = FALSE, cor.method = "spearman",
          xlab = "Network density", ylab = "Burnout severity")
dev.off()

ggscatter(Results_density_sec, x = "value", y = "MBI_total", 
          add = "reg.line", conf.int = TRUE, 
          cor.coef = FALSE, cor.method = "pearson",
          xlab = "Network density", ylab = "Burnout severity")


###### 7. Session Info ########################################################
# save.image(file = "log_files.RData") 

#See all data created by running this script
load("log_files.RData")

# sessionInfo()

# R version 4.0.2 (2020-06-22)
# Platform: x86_64-apple-darwin17.0 (64-bit)
# Running under: macOS  10.16
# 
# Matrix products: default
# LAPACK: /Library/Frameworks/R.framework/Versions/4.0/Resources/lib/libRlapack.dylib
# 
# locale:
#   [1] de_CH.UTF-8/de_CH.UTF-8/de_CH.UTF-8/C/de_CH.UTF-8/de_CH.UTF-8
# 
# attached base packages:
#   [1] stats     graphics  grDevices utils     datasets  methods   base     
# 
# loaded via a namespace (and not attached):
# [1] nlme_3.1-148            RColorBrewer_1.1-2      httr_1.4.2              tools_4.0.2             backports_1.1.8         R6_2.4.1                rpart_4.1-15            d3Network_0.5.2.1      
# [9] Hmisc_4.4-0             colorspace_1.4-1        nnet_7.3-14             tidyselect_1.1.0        gridExtra_2.3           mnormt_2.0.1            compiler_4.0.2          qgraph_1.6.5           
# [17] fdrtool_1.2.15          cli_2.0.2               glmnet_4.0-2            htmlTable_2.0.1         scales_1.1.1            checkmate_2.0.0         mvtnorm_1.1-1           psych_2.0.7            
# [25] pbapply_1.4-2           stringr_1.4.0           digest_0.6.26           pbivnorm_0.6.0          foreign_0.8-80          minqa_1.2.4             base64enc_0.1-3         jpeg_0.1-8.1           
# [33] pkgconfig_2.0.3         htmltools_0.5.0         lme4_1.1-23             htmlwidgets_1.5.2       rlang_0.4.8             rstudioapi_0.11         huge_1.3.4.1            shape_1.4.4            
# [41] generics_0.0.2          gtools_3.8.2            acepack_1.4.1           dplyr_1.0.0             graphicalVAR_0.2.3      magrittr_1.5            Formula_1.2-3           texreg_1.37.5          
# [49] Matrix_1.2-18           fansi_0.4.1             Rcpp_1.0.5              munsell_0.5.0           abind_1.4-5             proto_1.0.0             lifecycle_0.2.0         stringi_1.4.6          
# [57] whisker_0.4             clusterGeneration_1.3.4 MASS_7.3-51.6           plyr_1.8.6              lavaan_0.6-8            grid_4.0.2              mlVAR_0.4.4             parallel_4.0.2         
# [65] table1_1.2              crayon_1.3.4            lattice_0.20-41         splines_4.0.2           pander_0.6.3            tmvnsim_1.0-2           knitr_1.29              pillar_1.4.6           
# [73] igraph_1.2.5            boot_1.3-25             rjson_0.2.20            corpcor_1.6.9           BDgraph_2.62            codetools_0.2-16        reshape2_1.4.4          stats4_4.0.2           
# [81] glue_1.4.1              latticeExtra_0.6-29     data.table_1.13.0       foreach_1.5.0           png_0.1-7               vctrs_0.3.2             nloptr_1.2.2.2          gtable_0.3.0           
# [89] purrr_0.3.4             assertthat_0.2.1        gsubfn_0.7              ggplot2_3.3.2           xfun_0.16               xtable_1.8-4            coda_0.19-3             survival_3.1-12        
# [97] glasso_1.11             tibble_3.0.3            arm_1.11-2              iterators_1.0.12        MplusAutomation_0.7-3   cluster_2.1.0           statmod_1.4.34          ellipsis_0.3.1  # 
